# Supplementary material for: Hepatic transcriptome analysis provides new insights into ghrelin regulation of the liver in Nile tilapia (Oreochromis niloticus)
Source: Front Vet Sci. 2023 Jun 14;10:1192195. doi: 10.3389/fvets.2023.1192195 (PMC10301726; doi:10.3389/fvets.2023.1192195)
Supplement: Supplementary file 1 [file Table_1.XLSX]

## Sheet: Table S1
Table S1 Primers used in the present study.
gene	primers (5'-3')	amplicon size (bp)
sod3b+	ACATTGGCTCCAGAGGTCTT	292
sod3b-	CAGGGTGGTTAGGGTGATTTA
kita+	GACTTCTAAGTGCGCCTCTATC	109
kita-	AGGTGAGCCAATGCCTTTAT
vtg3+	AGCATTTATGGAGTGGGTGTC	289
vtg3-	CTTGGCTGTTACGGGTTTCT
ruvbl2+	GCATCACTCGAATCCGTGGAA	271
ruvbl2-	ACCTCTGTGCCCTTGCGTTT
radil+	TTCCCTTTCCCTGTATCCTCC	262
radil-	CGCTCTGGTAGTCTGCTCCTAT
klf3+	ACACTTCTTCCCGCAACTCG	254
klf3-	GCTCCTGAAAGGGTCATCGTC
β-actin+	CCACAGCCGAGAGGGAAAT	78
β-actin-	CCATCTCCTGCTCGAAGTC

## Sheet: Table S2
Table S2 Statistical results of raw and clean reads.
Sample name	Raw reads	Clean reads	Clean bases	Error rate(%)	Q20(%)	Q30(%)	GC content(%)
CL1	59058792	58648036	8.8G	0.02	98.55	95.73	48.43
CL2	58147874	57722876	8.66G	0.02	98.49	95.57	46.67
CL3	49917298	49544750	7.43G	0.02	98.52	95.65	46.8
GL1	53550648	53282738	7.99G	0.03	97.62	93.06	47.89
GL2	41924288	41708172	6.26G	0.03	97.57	92.92	47.03
GL3	47930070	47602244	7.14G	0.02	98.6	95.79	47.05

## Sheet: Table S3
Table S3 Statistical results of mapping reads.
Sample name	CL1	CL2	CL3	GL1	GL2	GL3
Total reads	58648036	57722876	49544750	53282738	41708172	47602244
Total mapped	54835706 (93.5%)	52991577 (91.8%)	45756855 (92.35%)	48621841 (91.25%)	38465068 (92.22%)	44271203 (93%)
Multiple mapped	3637830 (6.2%)	2786349 (4.83%)	2190901 (4.42%)	4161619 (7.81%)	2257377 (5.41%)	2530894 (5.32%)
Uniquely mapped	51197876 (87.3%)	50205228 (86.98%)	43565954 (87.93%)	44460222 (83.44%)	36207691 (86.81%)	41740309 (87.69%)
Reads map to '+'	25607796 (43.66%)	25116787 (43.51%)	21769073 (43.94%)	22227632 (41.72%)	18109646 (43.42%)	20875498 (43.85%)
Reads map to '-'	25590080 (43.63%)	25088441 (43.46%)	21796881 (43.99%)	22232590 (41.73%)	18098045 (43.39%)	20864811 (43.83%)
Non-splice reads	21045296 (35.88%)	28408204 (49.21%)	24125843 (48.7%)	20623587 (38.71%)	19249126 (46.15%)	22141386 (46.51%)
Splice reads	30152580 (51.41%)	21797024 (37.76%)	19440111 (39.24%)	23836635 (44.74%)	16958565 (40.66%)	19598923 (41.17%)

## Sheet: Table S4
Table S4 DEGs identified between control and IGF-1 injection groups.
ID	baseMean	log2FoldChange	lfcSE	stat	pvalue	padj	Sig
ENSONIG00000033838	39.3244	-20.6586	2.6727	-7.72949	1.08e-14	1.73e-10	Down
ENSONIG00000006206	235.597	2.97613	0.389754	7.63591	2.24e-14	1.8e-10	Up
ENSONIG00000000064	204.054	6.88399	1.0131	6.79495	1.08e-11	5.79e-08	Up
ENSONIG00000005580	5044.21	-1.87544	0.289322	-6.4822	9.04e-11	3.62e-07	Down
ENSONIG00000006595	645.555	-1.215	0.196084	-6.19631	5.78e-10	1.85e-06	Down
ENSONIG00000009509	140.182	3.68121	0.620347	5.93412	2.95e-09	7.89e-06	Up
ENSONIG00000014997	354.173	-2.59167	0.447612	-5.79	7.04e-09	1.61e-05	Down
ENSONIG00000038913	676.843	-2.94552	0.512155	-5.75122	8.86e-09	1.78e-05	Down
Novel01206	201.572	-2.66033	0.474569	-5.60579	2.07e-08	3.69e-05	Down
ENSONIG00000042260	1794.36	1.29329	0.23818	5.4299	5.64e-08	8.6e-05	Up
ENSONIG00000035879	1297.75	-1.58807	0.292906	-5.42177	5.9e-08	8.6e-05	Down
ENSONIG00000010086	323.093	-3.8281	0.715863	-5.34753	8.92e-08	0.000119089	Down
ENSONIG00000014279	87.6817	-3.86268	0.725436	-5.32463	1.01e-07	0.00012472	Down
Novel02880	43.1199	-18.9556	3.57633	-5.30031	1.16e-07	0.000131575	Down
ENSONIG00000006381	382.487	1.47479	0.278853	5.28878	1.23e-07	0.000131575	Up
ENSONIG00000015538	161.232	2.4917	0.480937	5.18092	2.21e-07	0.000221176	Up
ENSONIG00000019335	399.356	1.84633	0.357546	5.16389	2.42e-07	0.000228038	Up
ENSONIG00000017075	283.333	-1.72829	0.338465	-5.10625	3.29e-07	0.000292608	Down
ENSONIG00000018090	161.598	1.51477	0.303414	4.99242	5.96e-07	0.000479063	Up
ENSONIG00000006151	76.5652	-2.61679	0.524204	-4.99193	5.98e-07	0.000479063	Down
ENSONIG00000009908	268.468	-1.50647	0.302895	-4.97356	6.57e-07	0.000494569	Down
Novel01113	106.373	-4.91684	0.989837	-4.96732	6.79e-07	0.000494569	Down
ENSONIG00000010794	121.68	-16.2383	3.27494	-4.95835	7.11e-07	0.000495424	Down
ENSONIG00000017518	2889.38	3.46654	0.702421	4.93513	8.01e-07	0.000534925	Up
ENSONIG00000006152	809.326	-2.84711	0.584627	-4.86996	1.12e-06	0.00069835	Down
Novel02167	3657.17	-3.58455	0.736496	-4.86704	1.13e-06	0.00069835	Down
ENSONIG00000012828	2610.14	-1.65308	0.347849	-4.7523	2.01e-06	0.00119387	Down
ENSONIG00000003216	1912.78	-2.30098	0.488377	-4.71147	2.46e-06	0.00140781	Down
ENSONIG00000002862	259.996	1.93711	0.411914	4.70271	2.57e-06	0.00141892	Up
Novel00488	56.2851	-2.08889	0.452642	-4.61489	3.93e-06	0.00208204	Down
ENSONIG00000001167	173.068	1.72559	0.374316	4.60999	4.03e-06	0.00208204	Up
ENSONIG00000013186	276.055	-5.51639	1.19982	-4.59769	4.27e-06	0.00213974	Down
ENSONIG00000009910	316.681	1.46922	0.321153	4.57482	4.77e-06	0.00231501	Up
Novel02037	533.976	2.15878	0.474615	4.54849	5.4e-06	0.00252741	Up
ENSONIG00000008283	2257.65	1.61536	0.355844	4.53951	5.64e-06	0.00252741	Up
Novel02193	56.201	-3.50133	0.772693	-4.53133	5.86e-06	0.00252741	Down
ENSONIG00000014313	1169.14	-2.18369	0.482271	-4.52793	5.96e-06	0.00252741	Down
ENSONIG00000033129	3949.59	-19.2258	4.25141	-4.52221	6.12e-06	0.00252741	Down
ENSONIG00000016935	561.691	4.02832	0.89099	4.52117	6.15e-06	0.00252741	Up
ENSONIG00000019584	137.074	-1.80305	0.400819	-4.49841	6.85e-06	0.00274328	Down
ENSONIG00000012177	2855.14	-6.51975	1.45675	-4.47555	7.62e-06	0.00297941	Down
ENSONIG00000012787	1107.06	-1.30199	0.29482	-4.41622	1e-05	0.00383305	Down
ENSONIG00000014046	183.255	1.53749	0.349638	4.39736	1.1e-05	0.00396348	Up
ENSONIG00000007725	382.86	1.31848	0.300009	4.3948	1.11e-05	0.00396348	Up
ENSONIG00000017552	1401.01	-1.01995	0.232326	-4.39017	1.13e-05	0.00396348	Down
ENSONIG00000003761	70.3275	2.28367	0.520756	4.3853	1.16e-05	0.00396348	Up
ENSONIG00000015403	280.694	3.99887	0.913254	4.37871	1.19e-05	0.00396348	Up
Novel00329	37.031	-7.96078	1.81916	-4.37608	1.21e-05	0.00396348	Down
ENSONIG00000043099	231.035	4.4611	1.01957	4.37547	1.21e-05	0.00396348	Up
ENSONIG00000042852	250.831	-17.4533	4.00864	-4.35392	1.34e-05	0.0042866	Down
ENSONIG00000007898	214.445	-15.8077	3.63923	-4.34369	1.4e-05	0.00429484	Down
ENSONIG00000030026	99.6914	4.3408	0.999956	4.34099	1.42e-05	0.00429484	Up
ENSONIG00000005101	1556.86	3.88798	0.896654	4.3361	1.45e-05	0.00429484	Up
ENSONIG00000019130	77.6572	-15.4451	3.5627	-4.33521	1.46e-05	0.00429484	Down
ENSONIG00000003536	1152.77	-1.86728	0.431796	-4.32444	1.53e-05	0.00429484	Down
ENSONIG00000029902	293.653	1.24611	0.288463	4.31981	1.56e-05	0.00429484	Up
ENSONIG00000017129	74.4082	2.37927	0.550877	4.31906	1.57e-05	0.00429484	Up
ENSONIG00000038435	380.627	-1.97805	0.458041	-4.31849	1.57e-05	0.00429484	Down
ENSONIG00000008968	33.136	-3.34897	0.776694	-4.31183	1.62e-05	0.00429484	Down
ENSONIG00000020696	201.454	-16.3823	3.80166	-4.30924	1.64e-05	0.00429484	Down
ENSONIG00000003626	398.096	1.81625	0.421698	4.30699	1.65e-05	0.00429484	Up
ENSONIG00000003809	73.9577	1.50096	0.348563	4.30613	1.66e-05	0.00429484	Up
ENSONIG00000038769	76.1141	2.27326	0.529979	4.28934	1.79e-05	0.00448818	Up
ENSONIG00000006041	1010.64	3.88419	0.905548	4.28933	1.79e-05	0.00448818	Up
ENSONIG00000013150	177.211	3.03215	0.707572	4.28529	1.83e-05	0.00450028	Up
ENSONIG00000015014	39.7573	-16.5971	3.88436	-4.27281	1.93e-05	0.00467279	Down
ENSONIG00000040316	63.0724	-3.11616	0.729982	-4.26882	1.97e-05	0.00467279	Down
ENSONIG00000002565	242.752	-1.70029	0.398487	-4.26686	1.98e-05	0.00467279	Down
ENSONIG00000001598	328.219	1.44772	0.34131	4.24167	2.22e-05	0.00515359	Up
ENSONIG00000020245	50.9702	3.98292	0.941043	4.23245	2.31e-05	0.00523902	Up
ENSONIG00000002500	641.313	-1.65191	0.390378	-4.23156	2.32e-05	0.00523902	Down
ENSONIG00000001696	171.817	1.60693	0.380905	4.21872	2.46e-05	0.00538787	Up
ENSONIG00000040942	122.757	-2.55685	0.606374	-4.21662	2.48e-05	0.00538787	Down
ENSONIG00000005849	313.516	-2.02496	0.480311	-4.21593	2.49e-05	0.00538787	Down
ENSONIG00000010776	106.121	-14.8547	3.52714	-4.21154	2.54e-05	0.00542026	Down
ENSONIG00000008325	169.349	1.19165	0.283501	4.20333	2.63e-05	0.00554684	Up
ENSONIG00000000069	90.0106	-1.73032	0.412147	-4.1983	2.69e-05	0.0055978	Down
ENSONIG00000013405	388.144	-16.0943	3.83837	-4.19301	2.75e-05	0.00565652	Down
ENSONIG00000002319	257.857	1.40885	0.337084	4.17951	2.92e-05	0.00586031	Up
ENSONIG00000001296	2680.29	-1.03572	0.247827	-4.17923	2.93e-05	0.00586031	Down
Novel00099	34.3232	2.14241	0.51336	4.17331	3e-05	0.00594038	Up
ENSONIG00000003222	66.3511	-3.14679	0.75676	-4.15824	3.21e-05	0.00626875	Down
ENSONIG00000002670	218312	6.89988	1.66305	4.14894	3.34e-05	0.00632672	Up
ENSONIG00000038019	116.938	3.46203	0.834736	4.14745	3.36e-05	0.00632672	Up
ENSONIG00000016924	2838.74	4.4041	1.0623	4.14581	3.39e-05	0.00632672	Up
ENSONIG00000014574	202.66	1.33417	0.321858	4.14523	3.39e-05	0.00632672	Up
ENSONIG00000019347	256.502	3.7571	0.911279	4.12289	3.74e-05	0.00689301	Up
ENSONIG00000013093	145.507	3.69783	0.904271	4.0893	4.33e-05	0.00779484	Up
ENSONIG00000011434	601.872	1.55316	0.37987	4.08865	4.34e-05	0.00779484	Up
Novel00740	608.196	5.94475	1.45552	4.08428	4.42e-05	0.00779484	Up
ENSONIG00000040250	145.374	1.83149	0.448449	4.08406	4.43e-05	0.00779484	Up
ENSONIG00000016213	111.882	1.40102	0.343517	4.07846	4.53e-05	0.00789817	Up
Novel00955	120.293	2.98625	0.733465	4.07143	4.67e-05	0.00797515	Up
ENSONIG00000007950	199.339	1.29375	0.317782	4.0712	4.68e-05	0.00797515	Up
ENSONIG00000020143	217.245	1.31276	0.323052	4.06361	4.83e-05	0.00810275	Up
ENSONIG00000015038	376.962	1.92097	0.472843	4.06259	4.85e-05	0.00810275	Up
ENSONIG00000029839	6303.72	-1.03588	0.255898	-4.04802	5.17e-05	0.00853509	Down
ENSONIG00000001210	76.7095	1.84638	0.457822	4.03297	5.51e-05	0.00891666	Up
ENSONIG00000008382	251.498	-2.15682	0.537141	-4.01537	5.94e-05	0.009513	Down
ENSONIG00000033686	252.972	1.26635	0.316171	4.00527	6.19e-05	0.00978546	Up
ENSONIG00000012780	6439.88	-1.76181	0.44001	-4.00403	6.23e-05	0.00978546	Down
ENSONIG00000039281	198.159	-2.49678	0.624114	-4.00052	6.32e-05	0.00983512	Down
ENSONIG00000034993	126.744	1.61583	0.404802	3.99166	6.56e-05	0.0101117	Up
ENSONIG00000001665	26.2884	3.59059	0.90203	3.98057	6.88e-05	0.0104947	Up
Novel02915	425.041	1.61712	0.407049	3.97279	7.1e-05	0.0106447	Up
ENSONIG00000033231	40.1964	-2.19085	0.551477	-3.9727	7.11e-05	0.0106447	Down
ENSONIG00000010851	21610.8	-2.30253	0.580508	-3.9664	7.3e-05	0.0108287	Down
ENSONIG00000000167	174.592	3.66989	0.927327	3.95749	7.57e-05	0.0110469	Up
ENSONIG00000013552	428.948	-1.63141	0.412258	-3.95726	7.58e-05	0.0110469	Down
ENSONIG00000003223	26.2935	-2.68698	0.680445	-3.94886	7.85e-05	0.0113384	Down
ENSONIG00000030654	134.467	-1.68184	0.42666	-3.94187	8.08e-05	0.0115702	Down
Novel00445	29.0271	-7.34981	1.87129	-3.92768	8.58e-05	0.0120638	Down
ENSONIG00000010482	967.415	-1.54704	0.393962	-3.92688	8.61e-05	0.0120638	Down
ENSONIG00000029477	543.643	2.52583	0.643445	3.92548	8.66e-05	0.0120638	Up
ENSONIG00000037686	281.226	-16.7159	4.27516	-3.90999	9.23e-05	0.0127531	Down
ENSONIG00000012723	155.567	-1.88873	0.483683	-3.9049	9.43e-05	0.012804	Down
ENSONIG00000037326	80.3505	-1.82387	0.467993	-3.89721	9.73e-05	0.0130081	Down
ENSONIG00000018065	49.7211	-2.76994	0.710786	-3.897	9.74e-05	0.0130081	Down
ENSONIG00000015901	71.6083	5.3247	1.36943	3.88827	0.00010096	0.0133734	Up
ENSONIG00000015678	278.823	1.52529	0.393619	3.87505	0.000106605	0.0139681	Up
ENSONIG00000020997	455.97	-16.5706	4.27771	-3.87371	0.000107192	0.0139681	Down
ENSONIG00000001280	202.191	-1.01875	0.263531	-3.86579	0.000110732	0.0143131	Down
ENSONIG00000005090	182.648	2.19718	0.569194	3.86017	0.00011331	0.0145291	Up
ENSONIG00000018749	814.516	1.00559	0.261175	3.85026	0.00011799	0.0149016	Up
Novel00008	239.766	-4.028	1.04631	-3.84972	0.000118255	0.0149016	Down
ENSONIG00000017516	116.632	1.24027	0.322461	3.84626	0.000119935	0.0149016	Up
ENSONIG00000014845	43.0084	2.98358	0.776181	3.84392	0.000121085	0.0149288	Up
ENSONIG00000020936	6962.39	-1.11213	0.289866	-3.83669	0.000124702	0.0152574	Down
ENSONIG00000030426	143.264	1.68065	0.438765	3.83042	0.000127924	0.0155331	Up
ENSONIG00000015951	230.941	1.46591	0.38437	3.81382	0.000136838	0.0164905	Up
ENSONIG00000029953	329.059	-1.80764	0.47675	-3.7916	0.000149682	0.0177711	Down
ENSONIG00000033393	249.035	1.23519	0.326617	3.78177	0.000155718	0.0183518	Up
ENSONIG00000037617	135.331	-16.1078	4.28997	-3.75475	0.000173513	0.020236	Down
ENSONIG00000001552	337.88	3.85343	1.02705	3.75194	0.000175468	0.020236	Up
ENSONIG00000007227	256.984	1.09147	0.291178	3.74847	0.00017792	0.020236	Up
ENSONIG00000015338	117.937	1.92108	0.512546	3.74812	0.000178162	0.020236	Up
ENSONIG00000016884	1833.73	-2.112	0.56357	-3.74753	0.000178584	0.020236	Down
ENSONIG00000013825	5294.26	-1.47563	0.393973	-3.74551	0.000180027	0.020236	Down
ENSONIG00000038636	142.837	-1.74504	0.468074	-3.72813	0.000192906	0.0214715	Down
ENSONIG00000003456	925.656	1.38094	0.371392	3.71829	0.000200579	0.0221716	Up
ENSONIG00000016438	47.2759	6.32141	1.72131	3.67243	0.000240252	0.0257042	Up
ENSONIG00000034048	73.9304	8.76465	2.38682	3.67211	0.000240556	0.0257042	Up
ENSONIG00000006159	155.57	-1.53603	0.420159	-3.65583	0.00025635	0.0272105	Down
ENSONIG00000042721	810.499	-2.64095	0.723831	-3.64858	0.000263697	0.0278061	Down
Novel01868	83.0584	2.37836	0.653197	3.64111	0.000271465	0.0282552	Up
ENSONIG00000014059	56.2553	1.42973	0.392695	3.64082	0.000271775	0.0282552	Up
ENSONIG00000014948	217.459	1.90326	0.523198	3.63774	0.000275041	0.0282552	Up
ENSONIG00000034150	39.7684	-5.0757	1.39536	-3.63757	0.000275226	0.0282552	Down
ENSONIG00000034107	386.201	-1.63341	0.449379	-3.63482	0.00027817	0.0282552	Down
ENSONIG00000005988	802.999	-1.08649	0.29894	-3.63449	0.000278533	0.0282552	Down
ENSONIG00000020324	159.442	-1.02279	0.281683	-3.63101	0.000282309	0.0283265	Down
ENSONIG00000036958	125.063	1.45657	0.401468	3.62811	0.000285506	0.0283265	Up
ENSONIG00000020273	55.2563	1.66333	0.458464	3.62805	0.000285566	0.0283265	Up
Novel02160	320.866	-1.51917	0.418988	-3.6258	0.000288064	0.0283265	Down
ENSONIG00000027835	105.495	1.65837	0.457705	3.62322	0.000290958	0.0284358	Up
ENSONIG00000035060	86.1862	1.58797	0.438726	3.61949	0.000295179	0.0286735	Up
ENSONIG00000019039	112.323	1.39779	0.386495	3.61659	0.000298505	0.0286747	Up
ENSONIG00000011072	194.026	1.14063	0.315624	3.61388	0.000301651	0.0286747	Up
ENSONIG00000013523	545.269	1.36126	0.376718	3.61347	0.000302129	0.0286747	Up
ENSONIG00000004263	613.523	1.4937	0.413719	3.61041	0.000305715	0.0286747	Up
ENSONIG00000004764	1468.56	2.33507	0.648084	3.60304	0.000314517	0.0290178	Up
ENSONIG00000004034	1182.78	-1.65121	0.458503	-3.6013	0.000316624	0.0290178	Down
ENSONIG00000010610	68.1931	-1.20846	0.335577	-3.60114	0.000316828	0.0290178	Down
ENSONIG00000004264	296.316	1.66749	0.463913	3.59441	0.000325133	0.0296093	Up
ENSONIG00000009280	229.92	1.51985	0.423353	3.59003	0.000330635	0.0299402	Up
ENSONIG00000030356	282.762	1.55132	0.432568	3.58631	0.000335388	0.0300588	Up
ENSONIG00000011479	76.9243	3.7751	1.05271	3.58607	0.000335696	0.0300588	Up
ENSONIG00000019556	137.446	1.30683	0.364712	3.58317	0.000339445	0.0300907	Up
ENSONIG00000028048	59.8734	-1.52655	0.426066	-3.5829	0.000339806	0.0300907	Down
ENSONIG00000013131	274.016	1.68684	0.471246	3.57954	0.000344197	0.030312	Up
ENSONIG00000003768	516.547	-1.2272	0.343413	-3.57353	0.000352201	0.0306798	Down
ENSONIG00000012129	144.203	-15.4129	4.31861	-3.56894	0.000358422	0.0310529	Down
Novel01374	2030.86	-1.48991	0.418048	-3.56397	0.000365288	0.0314776	Down
ENSONIG00000043211	27.9961	-2.27274	0.639442	-3.55426	0.000379051	0.0323161	Down
ENSONIG00000008830	104.852	1.17978	0.332481	3.54842	0.000387551	0.032866	Up
ENSONIG00000039730	1121.65	-1.50902	0.425783	-3.5441	0.000393957	0.0331536	Down
ENSONIG00000019757	338.243	1.75071	0.494083	3.54335	0.00039508	0.0331536	Up
ENSONIG00000018445	157.508	1.51828	0.429287	3.53675	0.000405084	0.0338161	Up
ENSONIG00000017243	149.645	1.77402	0.503392	3.52412	0.000424893	0.0352301	Up
ENSONIG00000016788	26.3877	-2.86682	0.813704	-3.52317	0.000426419	0.0352301	Down
ENSONIG00000009539	49.0207	2.56081	0.727604	3.51951	0.00043234	0.0355361	Up
ENSONIG00000019849	565.817	1.27562	0.362815	3.5159	0.000438269	0.0356573	Up
ENSONIG00000018650	673.039	2.03626	0.579276	3.51518	0.000439455	0.0356573	Up
ENSONIG00000009993	147.035	1.38235	0.39332	3.51456	0.000440489	0.0356573	Up
ENSONIG00000012826	91.9357	-1.14138	0.32491	-3.5129	0.000443244	0.0357001	Down
ENSONIG00000019280	509.128	1.73467	0.494335	3.50909	0.000449639	0.0359222	Up
ENSONIG00000019095	1268.15	1.26485	0.360499	3.50859	0.000450484	0.0359222	Up
ENSONIG00000016982	329.014	1.84649	0.527231	3.50224	0.000461365	0.0359987	Up
ENSONIG00000012234	46.7429	3.73366	1.06612	3.50211	0.000461592	0.0359987	Up
ENSONIG00000010497	93.7257	1.76984	0.505554	3.50079	0.000463884	0.0359987	Up
ENSONIG00000009623	1834.25	-1.10735	0.316471	-3.49904	0.000466935	0.0359987	Down
ENSONIG00000017264	380.068	1.24213	0.355005	3.49891	0.000467166	0.0359987	Up
ENSONIG00000012392	155.502	1.11673	0.31979	3.49208	0.000479271	0.0365798	Up
ENSONIG00000012608	116.678	1.85445	0.531919	3.48634	0.000489674	0.0370212	Up
ENSONIG00000036200	1176.71	-1.25337	0.359763	-3.48388	0.000494209	0.0371611	Down
ENSONIG00000018915	354.1	1.25542	0.360469	3.48274	0.000496307	0.0371611	Up
ENSONIG00000018857	540.809	1.8467	0.53042	3.48157	0.000498479	0.0371611	Up
ENSONIG00000013641	309.169	-1.90024	0.546869	-3.47476	0.000511312	0.0376956	Down
ENSONIG00000003676	205.392	1.24227	0.357588	3.47403	0.000512705	0.0376956	Up
ENSONIG00000016748	565.329	-2.21026	0.636598	-3.47199	0.000516616	0.0378097	Down
ENSONIG00000015960	362.887	-2.37097	0.683199	-3.4704	0.000519684	0.0378149	Down
ENSONIG00000013589	308.712	2.50854	0.723096	3.46916	0.000522085	0.0378149	Up
ENSONIG00000014123	65.7672	1.51964	0.438264	3.46742	0.000525483	0.0378149	Up
ENSONIG00000010878	148.928	4.4962	1.29728	3.46587	0.000528521	0.0378149	Up
ENSONIG00000020102	23.6764	2.68176	0.774181	3.46399	0.000532221	0.0378149	Up
ENSONIG00000002192	31.3653	-5.35403	1.54616	-3.46278	0.000534625	0.0378149	Down
ENSONIG00000005633	353.773	-1.16947	0.337773	-3.46231	0.000535562	0.0378149	Down
ENSONIG00000008889	184.926	2.15453	0.622894	3.45891	0.000542373	0.0380153	Up
ENSONIG00000003037	493.584	-1.15942	0.335236	-3.45852	0.000543144	0.0380153	Down
ENSONIG00000007310	72.4798	1.81604	0.525586	3.45527	0.000549733	0.0383092	Up
ENSONIG00000038012	27.7144	2.20583	0.638973	3.45215	0.00055613	0.03847	Up
ENSONIG00000008779	25.4453	4.58875	1.32938	3.45181	0.000556841	0.03847	Up
ENSONIG00000013823	29.9566	-2.86295	0.830218	-3.44843	0.000563853	0.0387873	Down
ENSONIG00000002521	48.9664	1.28746	0.373574	3.44635	0.000568221	0.0389207	Up
ENSONIG00000018964	34.1117	2.79326	0.814133	3.43096	0.000601455	0.0406756	Up
ENSONIG00000020638	60.2708	-5.40207	1.57656	-3.4265	0.000611425	0.0410038	Down
ENSONIG00000004223	39.0952	-14.9017	4.3544	-3.42222	0.000621126	0.0412565	Down
ENSONIG00000002302	841.626	5.4905	1.60457	3.4218	0.000622081	0.0412565	Up
ENSONIG00000016707	84.6976	-1.59316	0.46564	-3.42144	0.000622915	0.0412565	Down
ENSONIG00000019026	1151.3	1.67998	0.491257	3.41976	0.000626758	0.0413403	Up
Novel00471	29.5088	-2.6164	0.765386	-3.41841	0.000629878	0.0413758	Down
ENSONIG00000018796	63.7363	4.43277	1.2988	3.41297	0.000642595	0.0417389	Up
ENSONIG00000006711	291.47	-1.08956	0.319259	-3.41277	0.000643053	0.0417389	Down
ENSONIG00000010437	157.557	1.84373	0.541959	3.40198	0.000668994	0.0425676	Up
ENSONIG00000035582	120.549	-2.20829	0.650005	-3.39734	0.000680438	0.0427925	Down
ENSONIG00000009789	107.722	1.98401	0.584171	3.39628	0.000683078	0.0427925	Up
ENSONIG00000009644	430.131	1.01717	0.299509	3.39612	0.000683483	0.0427925	Up
ENSONIG00000007369	321740	5.66426	1.66856	3.3947	0.000687039	0.0428477	Up
ENSONIG00000002748	4561.46	-1.31661	0.388474	-3.38917	0.000701038	0.0435513	Down
ENSONIG00000014525	104.218	1.26197	0.372564	3.38727	0.000705915	0.043685	Up
ENSONIG00000010382	285.434	1.05078	0.310536	3.38376	0.000715004	0.0440087	Up
ENSONIG00000020243	41.1445	3.30137	0.976277	3.38159	0.000720682	0.0440087	Up
ENSONIG00000012913	468.807	-1.32325	0.391376	-3.38103	0.000722151	0.0440087	Down
ENSONIG00000007568	709.842	-1.73676	0.513759	-3.3805	0.000723532	0.0440087	Down
Novel00856	1379.15	1.62165	0.47978	3.37999	0.000724875	0.0440087	Up
ENSONIG00000016584	46.5878	-5.06578	1.49981	-3.37762	0.000731169	0.044065	Down
ENSONIG00000041194	470.964	-2.73281	0.809879	-3.37434	0.000739935	0.0444183	Down
Novel00095	120.339	1.34822	0.399846	3.37185	0.000746644	0.0446538	Up
Novel02943	37.9528	-2.78487	0.826265	-3.37043	0.000750504	0.0447178	Down
ENSONIG00000002981	495.364	-1.52138	0.452298	-3.36368	0.00076912	0.0456572	Down
ENSONIG00000041931	98.41	1.69188	0.503519	3.36011	0.00077911	0.0459908	Up
ENSONIG00000009839	2156.07	1.30877	0.389559	3.35963	0.000780478	0.0459908	Up
ENSONIG00000011476	55.1563	-1.36991	0.408382	-3.35447	0.000795159	0.0466843	Down
ENSONIG00000036326	540.518	-1.20117	0.358742	-3.34829	0.000813109	0.0475047	Down
ENSONIG00000001469	206.294	1.2307	0.367634	3.34763	0.000815061	0.0475047	Up
ENSONIG00000013054	268.812	-1.09179	0.326483	-3.34409	0.000825524	0.0477672	Down
ENSONIG00000009803	6245.71	-1.431	0.428918	-3.33631	0.000848996	0.048795	Down
ENSONIG00000017162	711.837	-2.41649	0.724329	-3.33618	0.000849376	0.048795	Down
ENSONIG00000029022	561.038	1.72332	0.517365	3.33097	0.00086545	0.0492939	Up
ENSONIG00000030651	88.1179	1.06284	0.319199	3.32971	0.000869349	0.0492939	Up

## Sheet: Table S5
Table S5 Enrichment analysis of KEGG.
#Term	Database	ID	Input number	Background number	p	correct p	Input
Ribosome biogenesis in eukaryotes	KEGG PATHWAY	dre03008	8	77	1.83721e-08	2.07605e-06	gnl3|utp6|bms1|wdr3|heatr1|tbl3|snu13a|nol6
RNA transport	KEGG PATHWAY	dre03013	6	158	0.000254755	0.00899602	eif4g1a|trnt1|eif3c|prmt5|nup155|eif5b
Autophagy - other	KEGG PATHWAY	dre04136	2	32	0.014104	0.117188	ulk2|atg4b
Metabolic pathways	KEGG PATHWAY	dre01100	15	1507	0.0160826	0.127981	enpp1|itpkcb|gss|qdpra|glula|pigl|impdh2|mpi|btd|gal3st1a|h6pd|phgdh|cyp2r1|pde10a|ethe1
Cysteine and methionine metabolism	KEGG PATHWAY	dre00270	2	53	0.0347274	0.17368	gss|phgdh
Spliceosome	KEGG PATHWAY	dre03040	3	134	0.0369122	0.17368	ddx5|snrpa|snu13a
Purine metabolism	KEGG PATHWAY	dre00230	3	154	0.0516528	0.17368	pde10a|impdh2|enpp1
Riboflavin metabolism	KEGG PATHWAY	dre00740	1	9	0.0519274	0.17368	enpp1
Sulfur metabolism	KEGG PATHWAY	dre00920	1	10	0.0569703	0.17368	ethe1
Pantothenate and CoA biosynthesis	KEGG PATHWAY	dre00770	1	14	0.0768768	0.188032	enpp1
Peroxisome	KEGG PATHWAY	dre04146	2	88	0.0831397	0.190951	abcd4|nudt7
Biosynthesis of amino acids	KEGG PATHWAY	dre01230	2	88	0.0831397	0.190951	glula|phgdh
One carbon pool by folate	KEGG PATHWAY	dre00670	1	18	0.0963655	0.20091	aldh1l1
Steroid biosynthesis	KEGG PATHWAY	dre00100	1	19	0.101173	0.206365	cyp2r1
Nitrogen metabolism	KEGG PATHWAY	dre00910	1	19	0.101173	0.206365	glula
Protein export	KEGG PATHWAY	dre03060	1	22	0.115445	0.212464	srprb
Glycosylphosphatidylinositol (GPI)-anchor biosynthesis	KEGG PATHWAY	dre00563	1	22	0.115445	0.212464	pigl
Phosphatidylinositol signaling system	KEGG PATHWAY	dre04070	2	113	0.125121	0.220228	pip4p2|itpkcb
Arginine biosynthesis	KEGG PATHWAY	dre00220	1	25	0.129492	0.223057	glula
RNA polymerase	KEGG PATHWAY	dre03020	1	29	0.147876	0.241474	polr1b
Folate biosynthesis	KEGG PATHWAY	dre00790	1	30	0.152411	0.246741	qdpra
Porphyrin and chlorophyll metabolism	KEGG PATHWAY	dre00860	1	31	0.156923	0.250456	hccsb
Carbon metabolism	KEGG PATHWAY	dre01200	2	132	0.159688	0.254151	phgdh|h6pd
Nicotinate and nicotinamide metabolism	KEGG PATHWAY	dre00760	1	32	0.16141	0.25474	enpp1
Pentose phosphate pathway	KEGG PATHWAY	dre00030	1	33	0.165874	0.258892	h6pd
Starch and sucrose metabolism	KEGG PATHWAY	dre00500	1	36	0.179125	0.269163	enpp1
Glyoxylate and dicarboxylate metabolism	KEGG PATHWAY	dre00630	1	37	0.183495	0.273548	glula
ABC transporters	KEGG PATHWAY	dre02010	1	39	0.192166	0.280552	abcd4
Phagosome	KEGG PATHWAY	dre04145	2	155	0.203467	0.292488	ncf4|tubb2b
Fructose and mannose metabolism	KEGG PATHWAY	dre00051	1	43	0.209234	0.296283	mpi
Alanine, aspartate and glutamate metabolism	KEGG PATHWAY	dre00250	1	44	0.213445	0.299246	glula
Autophagy - animal	KEGG PATHWAY	dre04140	2	162	0.21706	0.301379	ulk2|atg4b
Ether lipid metabolism	KEGG PATHWAY	dre00565	1	45	0.217633	0.301379	gal3st1a
Glycine, serine and threonine metabolism	KEGG PATHWAY	dre00260	1	45	0.217633	0.301379	phgdh
Ferroptosis	KEGG PATHWAY	dre04216	1	45	0.217633	0.301379	gss
Protein processing in endoplasmic reticulum	KEGG PATHWAY	dre04141	2	179	0.25035	0.334395	sec23b|hyou1
Amino sugar and nucleotide sugar metabolism	KEGG PATHWAY	dre00520	1	58	0.270107	0.354085	mpi
Glutathione metabolism	KEGG PATHWAY	dre00480	1	59	0.273996	0.357523	gss
Sphingolipid metabolism	KEGG PATHWAY	dre00600	1	60	0.277863	0.361735	gal3st1a
Pyrimidine metabolism	KEGG PATHWAY	dre00240	1	63	0.289344	0.371545	enpp1
Aminoacyl-tRNA biosynthesis	KEGG PATHWAY	dre00970	1	64	0.293131	0.374704	yars2
Drug metabolism - other enzymes	KEGG PATHWAY	dre00983	1	66	0.300644	0.382576	impdh2
mRNA surveillance pathway	KEGG PATHWAY	dre03015	1	89	0.381543	0.45672	gspt1l
Inositol phosphate metabolism	KEGG PATHWAY	dre00562	1	90	0.384841	0.458724	itpkcb
Toll-like receptor signaling pathway	KEGG PATHWAY	dre04620	1	97	0.407443	0.477604	map2k6
Glycerophospholipid metabolism	KEGG PATHWAY	dre00564	1	101	0.419985	0.486254	lpgat1
GnRH signaling pathway	KEGG PATHWAY	dre04912	1	126	0.492611	0.546808	map2k6
AGE-RAGE signaling pathway in diabetic complications	KEGG PATHWAY	dre04933	1	127	0.49532	0.547663	pim2
Gap junction	KEGG PATHWAY	dre04540	1	129	0.500695	0.550375	tubb2b
Insulin signaling pathway	KEGG PATHWAY	dre04910	1	167	0.592657	0.631732	mknk2b
MAPK signaling pathway	KEGG PATHWAY	dre04010	2	373	0.594707	0.631732	mknk2b|map2k6
Necroptosis	KEGG PATHWAY	dre04217	1	179	0.618038	0.653917	glula
Cellular senescence	KEGG PATHWAY	dre04218	1	185	0.630132	0.664225	map2k6
mTOR signaling pathway	KEGG PATHWAY	dre04150	1	186	0.632111	0.66507	ulk2
Wnt signaling pathway	KEGG PATHWAY	dre04310	1	189	0.637983	0.670001	ruvbl1
Calcium signaling pathway	KEGG PATHWAY	dre04020	1	288	0.787313	0.805855	itpkcb
Neuroactive ligand-receptor interaction	KEGG PATHWAY	dre04080	1	499	0.931926	0.938571	plg

## Sheet: Table S6
Table S6 Enrichment analysis of GO
#Term	Database	ID	Input number	Background number	p	correct p	Input	Hyperlink
small-subunit processome	Gene Ontology	GO:0032040	9	36	2.05922e-12	1.16346e-09	utp6|wdr3|wdr46|heatr1|tbl3|utp20|snu13a|nol6|nol10	http://amigo.geneontology.org/amigo/term/GO:0032040
nucleolus	Gene Ontology	GO:0005730	13	196	1.10051e-10	3.10893e-08	gnl3|bms1|wdr46|ddx24|bxdc2|pinx1|pum3|pak1ip1|tbl3|utp20|snu13a|spty2d1|nol10	http://amigo.geneontology.org/amigo/term/GO:0005730
maturation of SSU-rRNA from tricistronic rRNA transcript (SSU-rRNA, 5.8S rRNA, LSU-rRNA)	Gene Ontology	GO:0000462	6	22	7.06651e-09	1.33086e-06	utp6|bms1|wdr46|heatr1|tsr1|nol10	http://amigo.geneontology.org/amigo/term/GO:0000462
90S preribosome	Gene Ontology	GO:0030686	5	10	1.15193e-08	1.6271e-06	utp20|bms1|tbl3|rsl1d1|heatr1	http://amigo.geneontology.org/amigo/term/GO:0030686
RNA binding	Gene Ontology	GO:0003723	17	678	2.05542e-07	1.93552e-05	pprc1|dgcr8|eif4g1a|nol6|syncripl|rbm34|si:dkey-85a20.4|eif3c|pum3|yars2|eif4eb|g3bp1|rpusd2|snu13a|snrpa|trnt1|rsl1d1	http://amigo.geneontology.org/amigo/term/GO:0003723
U3 snoRNA binding	Gene Ontology	GO:0034511	3	5	8.11018e-06	0.000654607	tsr1|bms1|tbl3	http://amigo.geneontology.org/amigo/term/GO:0034511
muscle contraction	Gene Ontology	GO:0006936	5	50	1.1237e-05	0.000793615	desmb|tnni2a.1|tnnt3a|desma|tnnt2c	http://amigo.geneontology.org/amigo/term/GO:0006936
ribosome biogenesis	Gene Ontology	GO:0042254	5	53	1.46119e-05	0.000917303	tsr1|bms1|pak1ip1|snu13a|heatr1	http://amigo.geneontology.org/amigo/term/GO:0042254
translation initiation factor activity	Gene Ontology	GO:0003743	5	61	2.75386e-05	0.0015323	eif4eb|brf1a|eif4g1a|eif3c|eif5b	http://amigo.geneontology.org/amigo/term/GO:0003743
ATP binding	Gene Ontology	GO:0005524	23	1658	3.07278e-05	0.0015323	abcf2a|yars2|cdk8|ruvbl1|abcf3|yme1l1a|glula|ruvbl2|dnaja3b|abcd4|mknk2b|sik1|ddx24|atp10a|mapk15|ddx47|ddx5|map2k6|pim2|smarca5|ulk2|gss|hyou1	http://amigo.geneontology.org/amigo/term/GO:0005524
nucleotide binding	Gene Ontology	GO:0000166	22	1548	3.25444e-05	0.0015323	gnl3|abcf2a|impdh2|yars2|cdk8|pim2|yme1l1a|glula|ruvbl2|abcd4|tubb2b|mknk2b|ruvbl1|ddx24|atp10a|mapk15|ddx47|ddx5|map2k6|abcf3|gss|hyou1	http://amigo.geneontology.org/amigo/term/GO:0000166
rRNA processing	Gene Ontology	GO:0006364	5	73	6.17954e-05	0.00258741	tbl3|bms1|nol6|ddx47|heatr1	http://amigo.geneontology.org/amigo/term/GO:0006364
snoRNA binding	Gene Ontology	GO:0030515	3	12	6.41128e-05	0.00258741	utp6|wdr3|heatr1	http://amigo.geneontology.org/amigo/term/GO:0030515
helicase activity	Gene Ontology	GO:0004386	5	86	0.000128767	0.00485023	ddx5|ruvbl2|ruvbl1|ddx47|ddx24	http://amigo.geneontology.org/amigo/term/GO:0004386
cardiac muscle contraction	Gene Ontology	GO:0060048	3	26	0.000487465	0.015301	tcap|tnni2a.1|tnnt2c	http://amigo.geneontology.org/amigo/term/GO:0060048
troponin complex	Gene Ontology	GO:0005861	3	26	0.000487465	0.015301	tnni2a.1|tnnt3a|tnnt2c	http://amigo.geneontology.org/amigo/term/GO:0005861
Pwp2p-containing subcomplex of 90S preribosome	Gene Ontology	GO:0034388	2	5	0.000580011	0.0172477	utp6|wdr3	http://amigo.geneontology.org/amigo/term/GO:0034388
nucleus	Gene Ontology	GO:0005634	37	4033	0.000693921	0.0196033	gnl3|pprc1|impdh2|esrrga|mknk2b|cdk8|ruvbl1|ipo4|nol10|ncor1|esr2a|cited4a|riox2|polr1b|pak1ip1|ngrn|nol7|nol6|bms1|sik1|ruvbl2|tsr1|ddx47|prmt5|mapk15|klf3|map2k6|brf1a|pdcd4a|spty2d1|smarca5|atf3|itpkcb|heatr1|pum3|syncripl|snu13a	http://amigo.geneontology.org/amigo/term/GO:0005634
hydrolase activity	Gene Ontology	GO:0016787	15	1086	0.00083235	0.0223942	ddx5|ruvbl1|ruvbl2|atg4b|pip4p2|aldh1l1|ddx24|ddx47|enpp1|plg|ptprub|faah2b|pitrm1|nudt7|pde10a	http://amigo.geneontology.org/amigo/term/GO:0016787
box C/D snoRNP assembly	Gene Ontology	GO:0000492	2	7	0.000987366	0.0232442	ruvbl1|ruvbl2	http://amigo.geneontology.org/amigo/term/GO:0000492
troponin I binding	Gene Ontology	GO:0031013	2	7	0.000987366	0.0232442	tnnt3a|tnnt2c	http://amigo.geneontology.org/amigo/term/GO:0031013
troponin C binding	Gene Ontology	GO:0030172	2	7	0.000987366	0.0232442	tnnt3a|tnnt2c	http://amigo.geneontology.org/amigo/term/GO:0030172
skeletal muscle organ development	Gene Ontology	GO:0060538	2	8	0.0012299	0.0277957	desmb|desma	http://amigo.geneontology.org/amigo/term/GO:0060538
sarcomere organization	Gene Ontology	GO:0045214	3	39	0.00145589	0.0313462	tnnt3a|desma|tnnt2c	http://amigo.geneontology.org/amigo/term/GO:0045214
Swr1 complex	Gene Ontology	GO:0000812	2	9	0.00149796	0.0313462	ruvbl1|ruvbl2	http://amigo.geneontology.org/amigo/term/GO:0000812
protein import into nucleus	Gene Ontology	GO:0006606	3	44	0.00201681	0.0406964	ipo4|heatr3|nup155	http://amigo.geneontology.org/amigo/term/GO:0006606
epithelial cilium movement involved in extracellular fluid movement	Gene Ontology	GO:0003351	2	12	0.00245259	0.0461905	ruvbl1|ruvbl2	http://amigo.geneontology.org/amigo/term/GO:0003351
Ino80 complex	Gene Ontology	GO:0031011	2	12	0.00245259	0.0461905	ruvbl1|ruvbl2	http://amigo.geneontology.org/amigo/term/GO:0031011
hydrolase activity, acting on carbon-nitrogen (but not peptide) bonds, in linear amides	Gene Ontology	GO:0016811	2	13	0.00282005	0.0482827	btd|pigl	http://amigo.geneontology.org/amigo/term/GO:0016811
nitrogen compound metabolic process	Gene Ontology	GO:0006807	2	13	0.00282005	0.0482827	btd|glula	http://amigo.geneontology.org/amigo/term/GO:0006807
eukaryotic translation initiation factor 4F complex	Gene Ontology	GO:0016281	2	13	0.00282005	0.0482827	eif4g1a|eif4eb	http://amigo.geneontology.org/amigo/term/GO:0016281
maturation of SSU-rRNA	Gene Ontology	GO:0030490	2	14	0.00321169	0.0533707	wdr3|snu13a	http://amigo.geneontology.org/amigo/term/GO:0030490
translational initiation	Gene Ontology	GO:0006413	3	54	0.00350089	0.0565143	eif4eb|brf1a|eif3c	http://amigo.geneontology.org/amigo/term/GO:0006413
maturation of LSU-rRNA	Gene Ontology	GO:0000470	2	15	0.00362724	0.0569275	rsl1d1|snu13a	http://amigo.geneontology.org/amigo/term/GO:0000470
ATPase activity	Gene Ontology	GO:0016887	5	191	0.00405918	0.0574384	abcf2a|ruvbl2|abcf3|smarca5|abcd4	http://amigo.geneontology.org/amigo/term/GO:0016887
regulation of muscle contraction	Gene Ontology	GO:0006937	2	16	0.00406644	0.0574384	tnnt3a|tnnt2c	http://amigo.geneontology.org/amigo/term/GO:0006937
tropomyosin binding	Gene Ontology	GO:0005523	2	16	0.00406644	0.0574384	tnnt3a|tnnt2c	http://amigo.geneontology.org/amigo/term/GO:0005523
ribosomal large subunit biogenesis	Gene Ontology	GO:0042273	2	16	0.00406644	0.0574384	pak1ip1|heatr3	http://amigo.geneontology.org/amigo/term/GO:0042273
NuA4 histone acetyltransferase complex	Gene Ontology	GO:0035267	2	17	0.00452903	0.0622347	ruvbl1|ruvbl2	http://amigo.geneontology.org/amigo/term/GO:0035267
nucleotidyltransferase activity	Gene Ontology	GO:0016779	3	60	0.00464225	0.0622347	yrdc|trnt1|polr1b	http://amigo.geneontology.org/amigo/term/GO:0016779
MLL1 complex	Gene Ontology	GO:0071339	2	18	0.00501475	0.0622347	ruvbl1|ruvbl2	http://amigo.geneontology.org/amigo/term/GO:0071339
axonemal dynein complex assembly	Gene Ontology	GO:0070286	2	18	0.00501475	0.0622347	ruvbl1|ruvbl2	http://amigo.geneontology.org/amigo/term/GO:0070286
steroid binding	Gene Ontology	GO:0005496	2	18	0.00501475	0.0622347	esrrga|esr2a	http://amigo.geneontology.org/amigo/term/GO:0005496
RNA processing	Gene Ontology	GO:0006396	3	62	0.00506689	0.0622347	si:dkey-85a20.4|trnt1|utp6	http://amigo.geneontology.org/amigo/term/GO:0006396
chromatin remodeling	Gene Ontology	GO:0006338	3	64	0.00551421	0.0649068	ruvbl1|smarca5|ruvbl2	http://amigo.geneontology.org/amigo/term/GO:0006338
ribonucleoprotein complex	Gene Ontology	GO:1990904	3	64	0.00551421	0.0649068	g3bp1|syncripl|snu13a	http://amigo.geneontology.org/amigo/term/GO:1990904
cellular_component	Gene Ontology	GO:0005575	17	1597	0.00568863	0.0655934	prg4a|fam118b|csrnp1b|rbm34|phactr3b|tsen15|diaph3|ccdc43|soul3|tpd52l2a|btd|phgdh|radil|gpatch4|vgll4l|ankrd52a|nt5dc2	http://amigo.geneontology.org/amigo/term/GO:0005575
ribosomal large subunit assembly	Gene Ontology	GO:0000027	2	20	0.00605457	0.0684167	ppan|bxdc2	http://amigo.geneontology.org/amigo/term/GO:0000027
skeletal muscle contraction	Gene Ontology	GO:0003009	2	21	0.00660816	0.0718002	tcap|tnni2a.1	http://amigo.geneontology.org/amigo/term/GO:0003009
neutrophil differentiation	Gene Ontology	GO:0030223	2	21	0.00660816	0.0718002	brf1a|ncor1	http://amigo.geneontology.org/amigo/term/GO:0030223
cytosol	Gene Ontology	GO:0005829	11	861	0.00716767	0.0764101	gss|ndor1|ruvbl1|sec23b|aldh1l1|prmt5|yars2|g3bp1|ahsa1b|pdcd4a|mpi	http://amigo.geneontology.org/amigo/term/GO:0005829
nucleic acid binding	Gene Ontology	GO:0003676	14	1252	0.00789038	0.0825568	ddx5|ddx24|tsen15|pprc1|ddx47|enpp1|rbm34|klf3|syncripl|pinx1|g3bp1|gpatch4|snrpa|smarca5	http://amigo.geneontology.org/amigo/term/GO:0003676
protein serine/threonine kinase activity	Gene Ontology	GO:0004674	8	530	0.00835938	0.0858736	ulk2|fam20ca|mknk2b|sik1|mapk15|map2k6|cdk8|pim2	http://amigo.geneontology.org/amigo/term/GO:0004674
oxidoreductase activity	Gene Ontology	GO:0016491	8	537	0.00899451	0.0907482	qdpra|aldh1l1|impdh2|ndor1|phgdh|cyp2r1|riox2|cyp2n13	http://amigo.geneontology.org/amigo/term/GO:0016491
repressing transcription factor binding	Gene Ontology	GO:0070491	2	27	0.0103856	0.102945	esrrga|esr2a	http://amigo.geneontology.org/amigo/term/GO:0070491
ligase activity	Gene Ontology	GO:0016874	3	82	0.010607	0.103327	yars2|gss|glula	http://amigo.geneontology.org/amigo/term/GO:0016874
histone acetylation	Gene Ontology	GO:0016573	2	28	0.0110889	0.104421	ruvbl1|ruvbl2	http://amigo.geneontology.org/amigo/term/GO:0016573
double-stranded RNA binding	Gene Ontology	GO:0003725	2	28	0.0110889	0.104421	dgcr8|yrdc	http://amigo.geneontology.org/amigo/term/GO:0003725
translation	Gene Ontology	GO:0006412	5	247	0.0113995	0.105585	eif4eb|brf1a|yars2|eif3c|gspt1l	http://amigo.geneontology.org/amigo/term/GO:0006412
NADP binding	Gene Ontology	GO:0050661	2	29	0.0118126	0.106733	ndor1|h6pd	http://amigo.geneontology.org/amigo/term/GO:0050661
transmembrane transport	Gene Ontology	GO:0055085	8	565	0.0119012	0.106733	slc43a1a|kcng3|slc35f2|slc13a3|trpa1b|mfsd10|slc25a43|abcd4	http://amigo.geneontology.org/amigo/term/GO:0055085
heme binding	Gene Ontology	GO:0020037	4	162	0.0120947	0.106773	dgcr8|cyp2r1|soul3|cyp2n13	http://amigo.geneontology.org/amigo/term/GO:0020037
mitochondrion organization	Gene Ontology	GO:0007005	2	30	0.0125565	0.107492	dnaja3b|yme1l1a	http://amigo.geneontology.org/amigo/term/GO:0007005
cholesterol binding	Gene Ontology	GO:0015485	2	30	0.0125565	0.107492	zgc:162608|erlin1	http://amigo.geneontology.org/amigo/term/GO:0015485
mitochondrial inner membrane	Gene Ontology	GO:0005743	4	169	0.0138892	0.117126	hccsb|timm23a|slc25a43|yme1l1a	http://amigo.geneontology.org/amigo/term/GO:0005743
mRNA binding	Gene Ontology	GO:0003729	4	172	0.0147073	0.120429	pum3|eif4g1a|g3bp1|syncripl	http://amigo.geneontology.org/amigo/term/GO:0003729
endoplasmic reticulum	Gene Ontology	GO:0005783	8	595	0.0157285	0.126951	zdhhc14|mfsd2ab|erlin1|sec23b|hyou1|tmem41b|pigl|lpgat1	http://amigo.geneontology.org/amigo/term/GO:0005783
myofibril assembly	Gene Ontology	GO:0030239	2	35	0.0165709	0.130035	tnnt3a|desma	http://amigo.geneontology.org/amigo/term/GO:0030239
GTP binding	Gene Ontology	GO:0005525	7	495	0.0182635	0.141355	gnl3|bms1|srprb|tsr1|tubb2b|eif5b|gspt1l	http://amigo.geneontology.org/amigo/term/GO:0005525
oxidation-reduction process	Gene Ontology	GO:0055114	8	614	0.0185729	0.141807	ndor1|aldh1l1|impdh2|h6pd|phgdh|cyp2r1|riox2|cyp2n13	http://amigo.geneontology.org/amigo/term/GO:0055114
DNA helicase activity	Gene Ontology	GO:0003678	2	39	0.0201226	0.15159	ruvbl1|ruvbl2	http://amigo.geneontology.org/amigo/term/GO:0003678
magnesium ion binding	Gene Ontology	GO:0000287	3	106	0.0205635	0.15252	atp10a|gss|adprh	http://amigo.geneontology.org/amigo/term/GO:0000287
exogenous drug catabolic process	Gene Ontology	GO:0042738	2	40	0.0210559	0.15252	cyp2r1|cyp2n13	http://amigo.geneontology.org/amigo/term/GO:0042738
organic acid metabolic process	Gene Ontology	GO:0006082	2	40	0.0210559	0.15252	cyp2r1|cyp2n13	http://amigo.geneontology.org/amigo/term/GO:0006082
DNA recombination	Gene Ontology	GO:0006310	2	42	0.0229755	0.164319	ruvbl1|ruvbl2	http://amigo.geneontology.org/amigo/term/GO:0006310
metalloendopeptidase activity	Gene Ontology	GO:0004222	3	120	0.0281012	0.171054	nrd1a|yme1l1a|pitrm1	http://amigo.geneontology.org/amigo/term/GO:0004222
oxidoreductase activity, acting on paired donors, with incorporation or reduction of molecular oxygen, reduced flavin or flavoprotein as one donor, and incorporation of one atom of oxygen	Gene Ontology	GO:0016712	2	48	0.0291433	0.171054	cyp2r1|cyp2n13	http://amigo.geneontology.org/amigo/term/GO:0016712
xenobiotic metabolic process	Gene Ontology	GO:0006805	2	50	0.0313301	0.171054	cyp2r1|cyp2n13	http://amigo.geneontology.org/amigo/term/GO:0006805
NURF complex	Gene Ontology	GO:0016589	1	5	0.0314861	0.171054	smarca5	http://amigo.geneontology.org/amigo/term/GO:0016589
phosphodiesterase I activity	Gene Ontology	GO:0004528	1	5	0.0314861	0.171054	enpp1	http://amigo.geneontology.org/amigo/term/GO:0004528
regulation of cell cycle process	Gene Ontology	GO:0010564	1	5	0.0314861	0.171054	tbl3	http://amigo.geneontology.org/amigo/term/GO:0010564
regulation of translational fidelity	Gene Ontology	GO:0006450	1	5	0.0314861	0.171054	yrdc	http://amigo.geneontology.org/amigo/term/GO:0006450
citrate transport	Gene Ontology	GO:0015746	1	5	0.0314861	0.171054	slc13a3	http://amigo.geneontology.org/amigo/term/GO:0015746
box C/D snoRNP complex	Gene Ontology	GO:0031428	1	5	0.0314861	0.171054	snu13a	http://amigo.geneontology.org/amigo/term/GO:0031428
T-tubule organization	Gene Ontology	GO:0033292	1	5	0.0314861	0.171054	tcap	http://amigo.geneontology.org/amigo/term/GO:0033292
visual behavior	Gene Ontology	GO:0007632	1	5	0.0314861	0.171054	trnt1	http://amigo.geneontology.org/amigo/term/GO:0007632
CRD-mediated mRNA stability complex	Gene Ontology	GO:0070937	1	5	0.0314861	0.171054	syncripl	http://amigo.geneontology.org/amigo/term/GO:0070937
response to estrogen	Gene Ontology	GO:0043627	1	5	0.0314861	0.171054	esr2a	http://amigo.geneontology.org/amigo/term/GO:0043627
citrate transmembrane transporter activity	Gene Ontology	GO:0015137	1	5	0.0314861	0.171054	slc13a3	http://amigo.geneontology.org/amigo/term/GO:0015137
ATP-dependent peptidase activity	Gene Ontology	GO:0004176	1	5	0.0314861	0.171054	yme1l1a	http://amigo.geneontology.org/amigo/term/GO:0004176
GDP-mannose biosynthetic process	Gene Ontology	GO:0009298	1	5	0.0314861	0.171054	mpi	http://amigo.geneontology.org/amigo/term/GO:0009298
COPII-coated vesicle budding	Gene Ontology	GO:0090114	1	5	0.0314861	0.171054	sec23b	http://amigo.geneontology.org/amigo/term/GO:0090114
galactose 3-O-sulfotransferase activity	Gene Ontology	GO:0050694	1	5	0.0314861	0.171054	gal3st1a	http://amigo.geneontology.org/amigo/term/GO:0050694
galactosylceramide sulfotransferase activity	Gene Ontology	GO:0001733	1	5	0.0314861	0.171054	gal3st1a	http://amigo.geneontology.org/amigo/term/GO:0001733
steroid hormone binding	Gene Ontology	GO:1990239	1	5	0.0314861	0.171054	esr2a	http://amigo.geneontology.org/amigo/term/GO:1990239
positive regulation of transcription by RNA polymerase I	Gene Ontology	GO:0045943	1	5	0.0314861	0.171054	heatr1	http://amigo.geneontology.org/amigo/term/GO:0045943
cardiac muscle fiber development	Gene Ontology	GO:0048739	1	5	0.0314861	0.171054	tcap	http://amigo.geneontology.org/amigo/term/GO:0048739
long-chain fatty acid import into peroxisome	Gene Ontology	GO:0015910	1	5	0.0314861	0.171054	abcd4	http://amigo.geneontology.org/amigo/term/GO:0015910
riboflavin transmembrane transporter activity	Gene Ontology	GO:0032217	1	5	0.0314861	0.171054	zgc:91890	http://amigo.geneontology.org/amigo/term/GO:0032217
chylomicron	Gene Ontology	GO:0042627	1	5	0.0314861	0.171054	zgc:162608	http://amigo.geneontology.org/amigo/term/GO:0042627
phosphatidylinositol phosphorylation	Gene Ontology	GO:0046854	2	52	0.0335796	0.17368	itpkcb|ttc7a	http://amigo.geneontology.org/amigo/term/GO:0046854
locomotory behavior	Gene Ontology	GO:0007626	2	52	0.0335796	0.17368	desmb|desma	http://amigo.geneontology.org/amigo/term/GO:0007626
steroid hydroxylase activity	Gene Ontology	GO:0008395	2	54	0.0358902	0.17368	cyp2r1|cyp2n13	http://amigo.geneontology.org/amigo/term/GO:0008395
pentose-phosphate shunt	Gene Ontology	GO:0006098	1	6	0.0366371	0.17368	h6pd	http://amigo.geneontology.org/amigo/term/GO:0006098
NADPH binding	Gene Ontology	GO:0070402	1	6	0.0366371	0.17368	qdpra	http://amigo.geneontology.org/amigo/term/GO:0070402
regulation of cardiac muscle contraction	Gene Ontology	GO:0055117	1	6	0.0366371	0.17368	desma	http://amigo.geneontology.org/amigo/term/GO:0055117
mRNA 5'-UTR binding	Gene Ontology	GO:0048027	1	6	0.0366371	0.17368	syncripl	http://amigo.geneontology.org/amigo/term/GO:0048027
U1 snRNA binding	Gene Ontology	GO:0030619	1	6	0.0366371	0.17368	snrpa	http://amigo.geneontology.org/amigo/term/GO:0030619
phospholipid efflux	Gene Ontology	GO:0033700	1	6	0.0366371	0.17368	zgc:162608	http://amigo.geneontology.org/amigo/term/GO:0033700
sensory perception of chemical stimulus	Gene Ontology	GO:0007606	1	6	0.0366371	0.17368	trpa1b	http://amigo.geneontology.org/amigo/term/GO:0007606
very long-chain fatty acid catabolic process	Gene Ontology	GO:0042760	1	6	0.0366371	0.17368	abcd4	http://amigo.geneontology.org/amigo/term/GO:0042760
peptidoglycan catabolic process	Gene Ontology	GO:0009253	1	6	0.0366371	0.17368	pglyrp2	http://amigo.geneontology.org/amigo/term/GO:0009253
Sin3 complex	Gene Ontology	GO:0016580	1	6	0.0366371	0.17368	ncor1	http://amigo.geneontology.org/amigo/term/GO:0016580
polysaccharide binding	Gene Ontology	GO:0030247	1	6	0.0366371	0.17368	prg4a	http://amigo.geneontology.org/amigo/term/GO:0030247
catalytic activity	Gene Ontology	GO:0003824	6	466	0.0409789	0.17368	glula|aldh1l1|impdh2|enpp1|pitrm1|nrd1a	http://amigo.geneontology.org/amigo/term/GO:0003824
succinate transmembrane transporter activity	Gene Ontology	GO:0015141	1	7	0.0417609	0.17368	slc13a3	http://amigo.geneontology.org/amigo/term/GO:0015141
SREBP signaling pathway	Gene Ontology	GO:0032933	1	7	0.0417609	0.17368	erlin1	http://amigo.geneontology.org/amigo/term/GO:0032933
skeletal muscle myosin thick filament assembly	Gene Ontology	GO:0030241	1	7	0.0417609	0.17368	tcap	http://amigo.geneontology.org/amigo/term/GO:0030241
stereocilium	Gene Ontology	GO:0032420	1	7	0.0417609	0.17368	pcdh15b	http://amigo.geneontology.org/amigo/term/GO:0032420
transcription factor TFIIIB complex	Gene Ontology	GO:0000126	1	7	0.0417609	0.17368	brf1a	http://amigo.geneontology.org/amigo/term/GO:0000126
NADPH oxidase complex	Gene Ontology	GO:0043020	1	7	0.0417609	0.17368	ncf4	http://amigo.geneontology.org/amigo/term/GO:0043020
NADPH-hemoprotein reductase activity	Gene Ontology	GO:0003958	1	7	0.0417609	0.17368	ndor1	http://amigo.geneontology.org/amigo/term/GO:0003958
regulation of exit from mitosis	Gene Ontology	GO:0007096	1	7	0.0417609	0.17368	gnl3	http://amigo.geneontology.org/amigo/term/GO:0007096
hemostasis	Gene Ontology	GO:0007599	1	7	0.0417609	0.17368	plg	http://amigo.geneontology.org/amigo/term/GO:0007599
translation release factor activity	Gene Ontology	GO:0003747	1	7	0.0417609	0.17368	gspt1l	http://amigo.geneontology.org/amigo/term/GO:0003747
high-density lipoprotein particle	Gene Ontology	GO:0034364	1	7	0.0417609	0.17368	zgc:162608	http://amigo.geneontology.org/amigo/term/GO:0034364
Z disc	Gene Ontology	GO:0030018	2	60	0.0431741	0.17368	tcap|desma	http://amigo.geneontology.org/amigo/term/GO:0030018
protein phosphorylation	Gene Ontology	GO:0006468	8	727	0.0434057	0.17368	ulk2|fam20ca|mknk2b|sik1|mapk15|map2k6|cdk8|pim2	http://amigo.geneontology.org/amigo/term/GO:0006468
GTPase activity	Gene Ontology	GO:0003924	5	355	0.043811	0.17368	tsr1|gspt1l|bms1|eif5b|tubb2b	http://amigo.geneontology.org/amigo/term/GO:0003924
TIM23 mitochondrial import inner membrane translocase complex	Gene Ontology	GO:0005744	1	8	0.0468576	0.17368	timm23a	http://amigo.geneontology.org/amigo/term/GO:0005744
neutral amino acid transport	Gene Ontology	GO:0015804	1	8	0.0468576	0.17368	slc43a1a	http://amigo.geneontology.org/amigo/term/GO:0015804
translation initiation factor binding	Gene Ontology	GO:0031369	1	8	0.0468576	0.17368	eif3c	http://amigo.geneontology.org/amigo/term/GO:0031369
tRNA splicing, via endonucleolytic cleavage and ligation	Gene Ontology	GO:0006388	1	8	0.0468576	0.17368	tsen15	http://amigo.geneontology.org/amigo/term/GO:0006388
cardiac ventricle development	Gene Ontology	GO:0003231	1	8	0.0468576	0.17368	smarca5	http://amigo.geneontology.org/amigo/term/GO:0003231
sarcomerogenesis	Gene Ontology	GO:0048769	1	8	0.0468576	0.17368	tcap	http://amigo.geneontology.org/amigo/term/GO:0048769
RNA export from nucleus	Gene Ontology	GO:0006405	1	8	0.0468576	0.17368	nup155	http://amigo.geneontology.org/amigo/term/GO:0006405
secretory granule membrane	Gene Ontology	GO:0030667	1	8	0.0468576	0.17368	scg3	http://amigo.geneontology.org/amigo/term/GO:0030667
organic substance transport	Gene Ontology	GO:0071702	1	8	0.0468576	0.17368	mfsd2ab	http://amigo.geneontology.org/amigo/term/GO:0071702
detection of light stimulus involved in visual perception	Gene Ontology	GO:0050908	1	8	0.0468576	0.17368	pcdh15b	http://amigo.geneontology.org/amigo/term/GO:0050908
skeletal muscle thin filament assembly	Gene Ontology	GO:0030240	1	8	0.0468576	0.17368	tcap	http://amigo.geneontology.org/amigo/term/GO:0030240
transmembrane transporter activity	Gene Ontology	GO:0022857	4	252	0.0482665	0.17368	mfsd10|slc43a1a|slc13a3|slc35f2	http://amigo.geneontology.org/amigo/term/GO:0022857
protein localization to plasma membrane	Gene Ontology	GO:0072659	2	64	0.0483085	0.17368	ttc7a|pacs2	http://amigo.geneontology.org/amigo/term/GO:0072659
exonucleolytic trimming to generate mature 3'-end of 5.8S rRNA from tricistronic rRNA transcript (SSU-rRNA, 5.8S rRNA, LSU-rRNA)	Gene Ontology	GO:0000467	1	9	0.0519274	0.17368	gnl3	http://amigo.geneontology.org/amigo/term/GO:0000467
peroxisome organization	Gene Ontology	GO:0007031	1	9	0.0519274	0.17368	abcd4	http://amigo.geneontology.org/amigo/term/GO:0007031
neutral amino acid transmembrane transporter activity	Gene Ontology	GO:0015175	1	9	0.0519274	0.17368	slc43a1a	http://amigo.geneontology.org/amigo/term/GO:0015175
nuclear hormone receptor binding	Gene Ontology	GO:0035257	1	9	0.0519274	0.17368	ncor1	http://amigo.geneontology.org/amigo/term/GO:0035257
glycolipid biosynthetic process	Gene Ontology	GO:0009247	1	9	0.0519274	0.17368	gal3st1a	http://amigo.geneontology.org/amigo/term/GO:0009247
membrane attack complex	Gene Ontology	GO:0005579	1	9	0.0519274	0.17368	c7b	http://amigo.geneontology.org/amigo/term/GO:0005579
hydrolase activity, acting on acid anhydrides, in phosphorus-containing anhydrides	Gene Ontology	GO:0016818	1	9	0.0519274	0.17368	smarca5	http://amigo.geneontology.org/amigo/term/GO:0016818
histone exchange	Gene Ontology	GO:0043486	1	9	0.0519274	0.17368	spty2d1	http://amigo.geneontology.org/amigo/term/GO:0043486
cellular component organization	Gene Ontology	GO:0016043	1	9	0.0519274	0.17368	diaph3	http://amigo.geneontology.org/amigo/term/GO:0016043
superoxide-generating NADPH oxidase activator activity	Gene Ontology	GO:0016176	1	9	0.0519274	0.17368	ncf4	http://amigo.geneontology.org/amigo/term/GO:0016176
negative regulation of signal transduction	Gene Ontology	GO:0009968	1	9	0.0519274	0.17368	pak1ip1	http://amigo.geneontology.org/amigo/term/GO:0009968
calcium-dependent protein serine/threonine kinase activity	Gene Ontology	GO:0009931	1	9	0.0519274	0.17368	mknk2b	http://amigo.geneontology.org/amigo/term/GO:0009931
cellular response to hypoxia	Gene Ontology	GO:0071456	1	9	0.0519274	0.17368	hyou1	http://amigo.geneontology.org/amigo/term/GO:0071456
lymphocyte differentiation	Gene Ontology	GO:0030098	1	9	0.0519274	0.17368	tbl3	http://amigo.geneontology.org/amigo/term/GO:0030098
histone demethylase activity (H3-K36 specific)	Gene Ontology	GO:0051864	1	9	0.0519274	0.17368	riox2	http://amigo.geneontology.org/amigo/term/GO:0051864
cardiac muscle tissue morphogenesis	Gene Ontology	GO:0055008	1	9	0.0519274	0.17368	tcap	http://amigo.geneontology.org/amigo/term/GO:0055008
eye development	Gene Ontology	GO:0001654	2	68	0.0536522	0.17368	trnt1|pcdh15b	http://amigo.geneontology.org/amigo/term/GO:0001654
L-phenylalanine catabolic process	Gene Ontology	GO:0006559	1	10	0.0569703	0.17368	qdpra	http://amigo.geneontology.org/amigo/term/GO:0006559
regulation of dendrite morphogenesis	Gene Ontology	GO:0048814	1	10	0.0569703	0.17368	ulk2	http://amigo.geneontology.org/amigo/term/GO:0048814
aldehyde dehydrogenase (NAD+) activity	Gene Ontology	GO:0004029	1	10	0.0569703	0.17368	aldh1l1	http://amigo.geneontology.org/amigo/term/GO:0004029
protein quality control for misfolded or incompletely synthesized proteins	Gene Ontology	GO:0006515	1	10	0.0569703	0.17368	yme1l1a	http://amigo.geneontology.org/amigo/term/GO:0006515
structural constituent of muscle	Gene Ontology	GO:0008307	1	10	0.0569703	0.17368	tcap	http://amigo.geneontology.org/amigo/term/GO:0008307
nucleocytoplasmic transport	Gene Ontology	GO:0006913	1	10	0.0569703	0.17368	nup155	http://amigo.geneontology.org/amigo/term/GO:0006913
tRNA aminoacylation	Gene Ontology	GO:0043039	1	10	0.0569703	0.17368	yars2	http://amigo.geneontology.org/amigo/term/GO:0043039
motile cilium assembly	Gene Ontology	GO:0044458	1	10	0.0569703	0.17368	ruvbl2	http://amigo.geneontology.org/amigo/term/GO:0044458
glucose metabolic process	Gene Ontology	GO:0006006	1	10	0.0569703	0.17368	h6pd	http://amigo.geneontology.org/amigo/term/GO:0006006
cardiac myofibril assembly	Gene Ontology	GO:0055003	1	10	0.0569703	0.17368	tcap	http://amigo.geneontology.org/amigo/term/GO:0055003
protein-arginine N-methyltransferase activity	Gene Ontology	GO:0016274	1	10	0.0569703	0.17368	prmt5	http://amigo.geneontology.org/amigo/term/GO:0016274
tetrahydrobiopterin biosynthetic process	Gene Ontology	GO:0006729	1	10	0.0569703	0.17368	qdpra	http://amigo.geneontology.org/amigo/term/GO:0006729
COPII-coated vesicle cargo loading	Gene Ontology	GO:0090110	1	10	0.0569703	0.17368	sec23b	http://amigo.geneontology.org/amigo/term/GO:0090110
peptidyl-arginine methylation	Gene Ontology	GO:0018216	1	10	0.0569703	0.17368	prmt5	http://amigo.geneontology.org/amigo/term/GO:0018216
brush border membrane	Gene Ontology	GO:0031526	1	10	0.0569703	0.17368	mfsd10	http://amigo.geneontology.org/amigo/term/GO:0031526
RNA polymerase II CTD heptapeptide repeat kinase activity	Gene Ontology	GO:0008353	1	10	0.0569703	0.17368	cdk8	http://amigo.geneontology.org/amigo/term/GO:0008353
preribosome, small subunit precursor	Gene Ontology	GO:0030688	1	10	0.0569703	0.17368	tsr1	http://amigo.geneontology.org/amigo/term/GO:0030688
autophagy	Gene Ontology	GO:0006914	2	71	0.0577908	0.17368	atg4b|tmem41b	http://amigo.geneontology.org/amigo/term/GO:0006914
transcription, DNA-templated	Gene Ontology	GO:0006351	2	71	0.0577908	0.17368	esrrga|polr1b	http://amigo.geneontology.org/amigo/term/GO:0006351
heart contraction	Gene Ontology	GO:0060047	2	71	0.0577908	0.17368	tcap|desma	http://amigo.geneontology.org/amigo/term/GO:0060047
intermediate filament	Gene Ontology	GO:0005882	2	73	0.0606097	0.177779	desmb|desma	http://amigo.geneontology.org/amigo/term/GO:0005882
Hsp90 protein binding	Gene Ontology	GO:0051879	1	11	0.0619866	0.177779	ahsa1b	http://amigo.geneontology.org/amigo/term/GO:0051879
hematopoietic stem cell proliferation	Gene Ontology	GO:0071425	1	11	0.0619866	0.177779	cyp2r1	http://amigo.geneontology.org/amigo/term/GO:0071425
centriole replication	Gene Ontology	GO:0007099	1	11	0.0619866	0.177779	cep152	http://amigo.geneontology.org/amigo/term/GO:0007099
triglyceride homeostasis	Gene Ontology	GO:0070328	1	11	0.0619866	0.177779	zgc:162608	http://amigo.geneontology.org/amigo/term/GO:0070328
ATP metabolic process	Gene Ontology	GO:0046034	1	11	0.0619866	0.177779	enpp1	http://amigo.geneontology.org/amigo/term/GO:0046034
detection of mechanical stimulus involved in sensory perception	Gene Ontology	GO:0050974	1	11	0.0619866	0.177779	trpa1b	http://amigo.geneontology.org/amigo/term/GO:0050974
mannosyltransferase activity	Gene Ontology	GO:0000030	1	11	0.0619866	0.177779	dpy19l1l	http://amigo.geneontology.org/amigo/term/GO:0000030
inositol hexakisphosphate kinase activity	Gene Ontology	GO:0000828	1	11	0.0619866	0.177779	itpkcb	http://amigo.geneontology.org/amigo/term/GO:0000828
steroid hormone receptor activity	Gene Ontology	GO:0003707	2	76	0.0649243	0.181931	esrrga|esr2a	http://amigo.geneontology.org/amigo/term/GO:0003707
chaperone-mediated protein folding	Gene Ontology	GO:0061077	1	12	0.0669763	0.181931	fkbp1b	http://amigo.geneontology.org/amigo/term/GO:0061077
pseudouridine synthase activity	Gene Ontology	GO:0009982	1	12	0.0669763	0.181931	rpusd2	http://amigo.geneontology.org/amigo/term/GO:0009982
muscle cell development	Gene Ontology	GO:0055001	1	12	0.0669763	0.181931	tcap	http://amigo.geneontology.org/amigo/term/GO:0055001
RNA modification	Gene Ontology	GO:0009451	1	12	0.0669763	0.181931	rpusd2	http://amigo.geneontology.org/amigo/term/GO:0009451
camera-type eye morphogenesis	Gene Ontology	GO:0048593	1	12	0.0669763	0.181931	pim2	http://amigo.geneontology.org/amigo/term/GO:0048593
cholesterol efflux	Gene Ontology	GO:0033344	1	12	0.0669763	0.181931	zgc:162608	http://amigo.geneontology.org/amigo/term/GO:0033344
protein-macromolecule adaptor activity	Gene Ontology	GO:0030674	1	12	0.0669763	0.181931	tcap	http://amigo.geneontology.org/amigo/term/GO:0030674
TBP-class protein binding	Gene Ontology	GO:0017025	1	12	0.0669763	0.181931	brf1a	http://amigo.geneontology.org/amigo/term/GO:0017025
GTP biosynthetic process	Gene Ontology	GO:0006183	1	12	0.0669763	0.181931	impdh2	http://amigo.geneontology.org/amigo/term/GO:0006183
diencephalon development	Gene Ontology	GO:0021536	1	12	0.0669763	0.181931	csrnp1b	http://amigo.geneontology.org/amigo/term/GO:0021536
iron ion binding	Gene Ontology	GO:0005506	3	173	0.0678916	0.18309	cyp2r1|riox2|cyp2n13	http://amigo.geneontology.org/amigo/term/GO:0005506
negative regulation of transcription, DNA-templated	Gene Ontology	GO:0045892	3	175	0.0697215	0.18309	pdcd4a|vgll4l|ruvbl2	http://amigo.geneontology.org/amigo/term/GO:0045892
unfolded protein binding	Gene Ontology	GO:0051082	2	80	0.0708318	0.18309	dnaja3b|heatr3	http://amigo.geneontology.org/amigo/term/GO:0051082
lipid transport	Gene Ontology	GO:0006869	2	80	0.0708318	0.18309	vtg3|mfsd2ab	http://amigo.geneontology.org/amigo/term/GO:0006869
cytoplasm	Gene Ontology	GO:0005737	25	3445	0.0716334	0.18309	aamdc|impdh2|qdpra|ipo4|ndor1|pim2|glula|yrdc|eif4eb|cyp2n13|mknk2b|sik1|aldh1l1|prmt5|atg4b|fkbp1b|map2k6|cyp2r1|itpkcb|sec23b|mapk15|eif3c|ncf4|tubb2b|ghsrb	http://amigo.geneontology.org/amigo/term/GO:0005737
anion transmembrane transport	Gene Ontology	GO:0098656	1	13	0.0719397	0.18309	slc13a3	http://amigo.geneontology.org/amigo/term/GO:0098656
RNA 7-methylguanosine cap binding	Gene Ontology	GO:0000340	1	13	0.0719397	0.18309	eif4eb	http://amigo.geneontology.org/amigo/term/GO:0000340
long-chain fatty acid transporter activity	Gene Ontology	GO:0005324	1	13	0.0719397	0.18309	abcd4	http://amigo.geneontology.org/amigo/term/GO:0005324
RNA methyltransferase activity	Gene Ontology	GO:0008173	1	13	0.0719397	0.18309	si:dkey-85a20.4	http://amigo.geneontology.org/amigo/term/GO:0008173
ATPase activator activity	Gene Ontology	GO:0001671	1	13	0.0719397	0.18309	ahsa1b	http://amigo.geneontology.org/amigo/term/GO:0001671
protein transmembrane transporter activity	Gene Ontology	GO:0008320	1	13	0.0719397	0.18309	timm23a	http://amigo.geneontology.org/amigo/term/GO:0008320
5'-nucleotidase activity	Gene Ontology	GO:0008253	1	13	0.0719397	0.18309	nt5dc2	http://amigo.geneontology.org/amigo/term/GO:0008253
regulation of bone mineralization	Gene Ontology	GO:0030500	1	13	0.0719397	0.18309	enpp1	http://amigo.geneontology.org/amigo/term/GO:0030500
oxidoreductase activity, acting on paired donors, with incorporation or reduction of molecular oxygen, NAD(P)H as one donor, and incorporation of one atom of oxygen	Gene Ontology	GO:0016709	1	13	0.0719397	0.18309	ndor1	http://amigo.geneontology.org/amigo/term/GO:0016709
nuclear import signal receptor activity	Gene Ontology	GO:0061608	1	14	0.0768768	0.188032	ipo4	http://amigo.geneontology.org/amigo/term/GO:0061608
response to heat	Gene Ontology	GO:0009408	1	14	0.0768768	0.188032	dnaja3b	http://amigo.geneontology.org/amigo/term/GO:0009408
inositol phosphate biosynthetic process	Gene Ontology	GO:0032958	1	14	0.0768768	0.188032	itpkcb	http://amigo.geneontology.org/amigo/term/GO:0032958
mechanosensitive ion channel activity	Gene Ontology	GO:0008381	1	14	0.0768768	0.188032	trpa1b	http://amigo.geneontology.org/amigo/term/GO:0008381
ciliary base	Gene Ontology	GO:0097546	1	14	0.0768768	0.188032	fam183a	http://amigo.geneontology.org/amigo/term/GO:0097546
transcription repressor complex	Gene Ontology	GO:0017053	1	14	0.0768768	0.188032	ncor1	http://amigo.geneontology.org/amigo/term/GO:0017053
cholesterol biosynthetic process	Gene Ontology	GO:0006695	1	14	0.0768768	0.188032	zgc:162608	http://amigo.geneontology.org/amigo/term/GO:0006695
FMN binding	Gene Ontology	GO:0010181	1	14	0.0768768	0.188032	ndor1	http://amigo.geneontology.org/amigo/term/GO:0010181
intracellular protein transport	Gene Ontology	GO:0006886	4	297	0.0774487	0.188614	timm23a|ipo4|adprh|sec23b	http://amigo.geneontology.org/amigo/term/GO:0006886
perinuclear region of cytoplasm	Gene Ontology	GO:0048471	2	85	0.0784505	0.190165	ndor1|ghsrb	http://amigo.geneontology.org/amigo/term/GO:0048471
protein folding	Gene Ontology	GO:0006457	2	87	0.0815671	0.190165	dnaja3b|ahsa1b	http://amigo.geneontology.org/amigo/term/GO:0006457
superoxide metabolic process	Gene Ontology	GO:0006801	1	15	0.0817878	0.190165	ncf4	http://amigo.geneontology.org/amigo/term/GO:0006801
dendrite development	Gene Ontology	GO:0016358	1	15	0.0817878	0.190165	ulk2	http://amigo.geneontology.org/amigo/term/GO:0016358
COPII vesicle coat	Gene Ontology	GO:0030127	1	15	0.0817878	0.190165	sec23b	http://amigo.geneontology.org/amigo/term/GO:0030127
MAP kinase kinase activity	Gene Ontology	GO:0004708	1	15	0.0817878	0.190165	map2k6	http://amigo.geneontology.org/amigo/term/GO:0004708
pseudouridine synthesis	Gene Ontology	GO:0001522	1	15	0.0817878	0.190165	rpusd2	http://amigo.geneontology.org/amigo/term/GO:0001522
nuclear inner membrane	Gene Ontology	GO:0005637	1	15	0.0817878	0.190165	dpy19l1l	http://amigo.geneontology.org/amigo/term/GO:0005637
complement activation	Gene Ontology	GO:0006956	1	15	0.0817878	0.190165	c7b	http://amigo.geneontology.org/amigo/term/GO:0006956
RNA polymerase I complex	Gene Ontology	GO:0005736	1	15	0.0817878	0.190165	polr1b	http://amigo.geneontology.org/amigo/term/GO:0005736
purine nucleotide biosynthetic process	Gene Ontology	GO:0006164	1	15	0.0817878	0.190165	impdh2	http://amigo.geneontology.org/amigo/term/GO:0006164
phosphorylation	Gene Ontology	GO:0016310	7	696	0.0823706	0.190735	fam20ca|mknk2b|pim2|itpkcb|mapk15|map2k6|cdk8	http://amigo.geneontology.org/amigo/term/GO:0016310
endoplasmic reticulum membrane	Gene Ontology	GO:0005789	4	308	0.085674	0.194326	tmem41b|mfsd2ab|erlin1|sec23b	http://amigo.geneontology.org/amigo/term/GO:0005789
L-amino acid transmembrane transporter activity	Gene Ontology	GO:0015179	1	16	0.0866728	0.194326	slc43a1a	http://amigo.geneontology.org/amigo/term/GO:0015179
nuclear localization sequence binding	Gene Ontology	GO:0008139	1	16	0.0866728	0.194326	ipo4	http://amigo.geneontology.org/amigo/term/GO:0008139
germ cell migration	Gene Ontology	GO:0008354	1	16	0.0866728	0.194326	pum3	http://amigo.geneontology.org/amigo/term/GO:0008354
eukaryotic 43S preinitiation complex	Gene Ontology	GO:0016282	1	16	0.0866728	0.194326	eif3c	http://amigo.geneontology.org/amigo/term/GO:0016282
optokinetic behavior	Gene Ontology	GO:0007634	1	16	0.0866728	0.194326	pim2	http://amigo.geneontology.org/amigo/term/GO:0007634
metal ion binding	Gene Ontology	GO:0046872	20	2709	0.0889676	0.198144	enpp1|gss|cyp2r1|esr2a|sec23b|hccsb|riox2|rnft2|impdh2|mpi|dnaja3b|esrrga|klf3|pitrm1|brf1a|nrd1a|nt5dc2|pde10a|ftr83|cyp2n13	http://amigo.geneontology.org/amigo/term/GO:0046872
isomerase activity	Gene Ontology	GO:0016853	2	93	0.0911388	0.198144	fkbp1b|mpi	http://amigo.geneontology.org/amigo/term/GO:0016853
eukaryotic 48S preinitiation complex	Gene Ontology	GO:0033290	1	17	0.091532	0.198144	eif3c	http://amigo.geneontology.org/amigo/term/GO:0033290
somite specification	Gene Ontology	GO:0001757	1	17	0.091532	0.198144	ptprub	http://amigo.geneontology.org/amigo/term/GO:0001757
erythrocyte maturation	Gene Ontology	GO:0043249	1	17	0.091532	0.198144	klf3	http://amigo.geneontology.org/amigo/term/GO:0043249
eukaryotic translation initiation factor 3 complex	Gene Ontology	GO:0005852	1	17	0.091532	0.198144	eif3c	http://amigo.geneontology.org/amigo/term/GO:0005852
U1 snRNP	Gene Ontology	GO:0005685	1	17	0.091532	0.198144	snrpa	http://amigo.geneontology.org/amigo/term/GO:0005685
formation of cytoplasmic translation initiation complex	Gene Ontology	GO:0001732	1	17	0.091532	0.198144	eif3c	http://amigo.geneontology.org/amigo/term/GO:0001732
thigmotaxis	Gene Ontology	GO:0001966	1	17	0.091532	0.198144	trnt1	http://amigo.geneontology.org/amigo/term/GO:0001966
protein kinase activity	Gene Ontology	GO:0004672	7	720	0.0941922	0.20091	ulk2|mknk2b|sik1|mapk15|map2k6|cdk8|pim2	http://amigo.geneontology.org/amigo/term/GO:0004672
endomembrane system	Gene Ontology	GO:0012505	2	96	0.0960425	0.20091	lpgat1|clptm1	http://amigo.geneontology.org/amigo/term/GO:0012505
cyclin-dependent protein serine/threonine kinase activity	Gene Ontology	GO:0004693	1	18	0.0963655	0.20091	cdk8	http://amigo.geneontology.org/amigo/term/GO:0004693
ATPase-coupled intramembrane lipid transporter activity	Gene Ontology	GO:0140326	1	18	0.0963655	0.20091	atp10a	http://amigo.geneontology.org/amigo/term/GO:0140326
habenula development	Gene Ontology	GO:0021986	1	18	0.0963655	0.20091	ulk2	http://amigo.geneontology.org/amigo/term/GO:0021986
cellular amino acid biosynthetic process	Gene Ontology	GO:0008652	1	18	0.0963655	0.20091	phgdh	http://amigo.geneontology.org/amigo/term/GO:0008652
S-adenosylmethionine-dependent methyltransferase activity	Gene Ontology	GO:0008757	1	18	0.0963655	0.20091	prmt5	http://amigo.geneontology.org/amigo/term/GO:0008757
nucleosome binding	Gene Ontology	GO:0031491	1	18	0.0963655	0.20091	smarca5	http://amigo.geneontology.org/amigo/term/GO:0031491
endoplasmic reticulum exit site	Gene Ontology	GO:0070971	1	18	0.0963655	0.20091	sec23b	http://amigo.geneontology.org/amigo/term/GO:0070971
neural crest cell migration	Gene Ontology	GO:0001755	2	99	0.10102	0.206365	aldh1l1|radil	http://amigo.geneontology.org/amigo/term/GO:0001755
protein phosphatase inhibitor activity	Gene Ontology	GO:0004864	1	19	0.101173	0.206365	phactr3b	http://amigo.geneontology.org/amigo/term/GO:0004864
protein import into mitochondrial matrix	Gene Ontology	GO:0030150	1	19	0.101173	0.206365	timm23a	http://amigo.geneontology.org/amigo/term/GO:0030150
glutathione metabolic process	Gene Ontology	GO:0006749	1	19	0.101173	0.206365	ethe1	http://amigo.geneontology.org/amigo/term/GO:0006749
mitochondrion	Gene Ontology	GO:0005739	7	735	0.102039	0.207364	slc25a43|hccsb|dnaja3b|timm23a|yars2|pitrm1|ethe1	http://amigo.geneontology.org/amigo/term/GO:0005739
thymus development	Gene Ontology	GO:0048538	1	20	0.105956	0.207364	tbl3	http://amigo.geneontology.org/amigo/term/GO:0048538
U4/U6 x U5 tri-snRNP complex	Gene Ontology	GO:0046540	1	20	0.105956	0.207364	snu13a	http://amigo.geneontology.org/amigo/term/GO:0046540
iron-sulfur cluster assembly	Gene Ontology	GO:0016226	1	20	0.105956	0.207364	ndor1	http://amigo.geneontology.org/amigo/term/GO:0016226
lipoprotein metabolic process	Gene Ontology	GO:0042157	1	20	0.105956	0.207364	zgc:162608	http://amigo.geneontology.org/amigo/term/GO:0042157
positive regulation of DNA-binding transcription factor activity	Gene Ontology	GO:0051091	1	20	0.105956	0.207364	pprc1	http://amigo.geneontology.org/amigo/term/GO:0051091
structural constituent of nuclear pore	Gene Ontology	GO:0017056	1	20	0.105956	0.207364	nup155	http://amigo.geneontology.org/amigo/term/GO:0017056
transporter activity	Gene Ontology	GO:0005215	1	20	0.105956	0.207364	mfsd2ab	http://amigo.geneontology.org/amigo/term/GO:0005215
nuclear receptor transcription coactivator activity	Gene Ontology	GO:0030374	1	20	0.105956	0.207364	pprc1	http://amigo.geneontology.org/amigo/term/GO:0030374
carbohydrate transport	Gene Ontology	GO:0008643	1	20	0.105956	0.207364	mfsd2ab	http://amigo.geneontology.org/amigo/term/GO:0008643
phospholipid translocation	Gene Ontology	GO:0045332	1	20	0.105956	0.207364	atp10a	http://amigo.geneontology.org/amigo/term/GO:0045332
transcription factor binding	Gene Ontology	GO:0008134	2	102	0.106068	0.207364	brf1a|pprc1	http://amigo.geneontology.org/amigo/term/GO:0008134
liver development	Gene Ontology	GO:0001889	2	103	0.107765	0.20851	bms1|mpi	http://amigo.geneontology.org/amigo/term/GO:0001889
mRNA splicing, via spliceosome	Gene Ontology	GO:0000398	2	104	0.10947	0.20851	snrpa|snu13a	http://amigo.geneontology.org/amigo/term/GO:0000398
nucleosome positioning	Gene Ontology	GO:0016584	1	21	0.110713	0.20851	smarca5	http://amigo.geneontology.org/amigo/term/GO:0016584
cellular amino acid metabolic process	Gene Ontology	GO:0006520	1	21	0.110713	0.20851	phgdh	http://amigo.geneontology.org/amigo/term/GO:0006520
DNA-templated transcription, initiation	Gene Ontology	GO:0006352	1	21	0.110713	0.20851	brf1a	http://amigo.geneontology.org/amigo/term/GO:0006352
neural retina development	Gene Ontology	GO:0003407	1	21	0.110713	0.20851	gnl3	http://amigo.geneontology.org/amigo/term/GO:0003407
endoplasmic reticulum lumen	Gene Ontology	GO:0005788	1	21	0.110713	0.20851	hyou1	http://amigo.geneontology.org/amigo/term/GO:0005788
tRNA methylation	Gene Ontology	GO:0030488	1	21	0.110713	0.20851	si:dkey-85a20.4	http://amigo.geneontology.org/amigo/term/GO:0030488
precatalytic spliceosome	Gene Ontology	GO:0071011	1	21	0.110713	0.20851	snu13a	http://amigo.geneontology.org/amigo/term/GO:0071011
protein phosphatase 1 binding	Gene Ontology	GO:0008157	1	21	0.110713	0.20851	phactr3b	http://amigo.geneontology.org/amigo/term/GO:0008157
cellular response to glucose starvation	Gene Ontology	GO:0042149	1	21	0.110713	0.20851	sik1	http://amigo.geneontology.org/amigo/term/GO:0042149
activation of MAPK activity	Gene Ontology	GO:0000187	1	22	0.115445	0.212464	map2k6	http://amigo.geneontology.org/amigo/term/GO:0000187
rRNA binding	Gene Ontology	GO:0019843	1	22	0.115445	0.212464	ppan	http://amigo.geneontology.org/amigo/term/GO:0019843
embryonic neurocranium morphogenesis	Gene Ontology	GO:0048702	1	22	0.115445	0.212464	sec23b	http://amigo.geneontology.org/amigo/term/GO:0048702
Rho GTPase binding	Gene Ontology	GO:0017048	1	22	0.115445	0.212464	diaph3	http://amigo.geneontology.org/amigo/term/GO:0017048
preribosome, large subunit precursor	Gene Ontology	GO:0030687	1	22	0.115445	0.212464	ppan	http://amigo.geneontology.org/amigo/term/GO:0030687
oxidoreductase activity, acting on paired donors, with incorporation or reduction of molecular oxygen	Gene Ontology	GO:0016705	2	109	0.118099	0.216198	cyp2r1|cyp2n13	http://amigo.geneontology.org/amigo/term/GO:0016705
phagocytosis	Gene Ontology	GO:0006909	1	23	0.120152	0.216198	ncf4	http://amigo.geneontology.org/amigo/term/GO:0006909
protein peptidyl-prolyl isomerization	Gene Ontology	GO:0000413	1	23	0.120152	0.216198	fkbp1b	http://amigo.geneontology.org/amigo/term/GO:0000413
oxidoreductase activity, acting on the aldehyde or oxo group of donors, NAD or NADP as acceptor	Gene Ontology	GO:0016620	1	23	0.120152	0.216198	aldh1l1	http://amigo.geneontology.org/amigo/term/GO:0016620
phosphotransferase activity, alcohol group as acceptor	Gene Ontology	GO:0016773	1	23	0.120152	0.216198	fam20ca	http://amigo.geneontology.org/amigo/term/GO:0016773
otic vesicle development	Gene Ontology	GO:0071599	1	23	0.120152	0.216198	esrrga	http://amigo.geneontology.org/amigo/term/GO:0071599
GPI anchor biosynthetic process	Gene Ontology	GO:0006506	1	23	0.120152	0.216198	pigl	http://amigo.geneontology.org/amigo/term/GO:0006506
glomerular visceral epithelial cell development	Gene Ontology	GO:0072015	1	24	0.124834	0.220228	slc43a1a	http://amigo.geneontology.org/amigo/term/GO:0072015
hydrolase activity, acting on ester bonds	Gene Ontology	GO:0016788	1	24	0.124834	0.220228	ethe1	http://amigo.geneontology.org/amigo/term/GO:0016788
erythrocyte development	Gene Ontology	GO:0048821	1	24	0.124834	0.220228	sec23b	http://amigo.geneontology.org/amigo/term/GO:0048821
Ran GTPase binding	Gene Ontology	GO:0008536	1	24	0.124834	0.220228	ipo4	http://amigo.geneontology.org/amigo/term/GO:0008536
peroxisomal membrane	Gene Ontology	GO:0005778	1	24	0.124834	0.220228	abcd4	http://amigo.geneontology.org/amigo/term/GO:0005778
fatty acid beta-oxidation	Gene Ontology	GO:0006635	1	24	0.124834	0.220228	abcd4	http://amigo.geneontology.org/amigo/term/GO:0006635
MAP kinase activity	Gene Ontology	GO:0004707	1	25	0.129492	0.223057	mapk15	http://amigo.geneontology.org/amigo/term/GO:0004707
response to estradiol	Gene Ontology	GO:0032355	1	25	0.129492	0.223057	vtg3	http://amigo.geneontology.org/amigo/term/GO:0032355
calmodulin-dependent protein kinase activity	Gene Ontology	GO:0004683	1	25	0.129492	0.223057	mknk2b	http://amigo.geneontology.org/amigo/term/GO:0004683
lipid transporter activity	Gene Ontology	GO:0005319	1	25	0.129492	0.223057	vtg3	http://amigo.geneontology.org/amigo/term/GO:0005319
heat shock protein binding	Gene Ontology	GO:0031072	1	25	0.129492	0.223057	dnaja3b	http://amigo.geneontology.org/amigo/term/GO:0031072
histone deacetylase binding	Gene Ontology	GO:0042826	1	25	0.129492	0.223057	ncor1	http://amigo.geneontology.org/amigo/term/GO:0042826
monooxygenase activity	Gene Ontology	GO:0004497	2	117	0.13224	0.2271	cyp2r1|cyp2n13	http://amigo.geneontology.org/amigo/term/GO:0004497
defense response to Gram-positive bacterium	Gene Ontology	GO:0050830	1	26	0.134124	0.229637	pglyrp2	http://amigo.geneontology.org/amigo/term/GO:0050830
heart development	Gene Ontology	GO:0007507	3	236	0.135157	0.230707	aldh1l1|ruvbl1|ruvbl2	http://amigo.geneontology.org/amigo/term/GO:0007507
circadian rhythm	Gene Ontology	GO:0007623	1	27	0.138733	0.231905	impdh2	http://amigo.geneontology.org/amigo/term/GO:0007623
regulation of neuron differentiation	Gene Ontology	GO:0045664	1	27	0.138733	0.231905	gnl3	http://amigo.geneontology.org/amigo/term/GO:0045664
histone deacetylase complex	Gene Ontology	GO:0000118	1	27	0.138733	0.231905	ncor1	http://amigo.geneontology.org/amigo/term/GO:0000118
protein processing	Gene Ontology	GO:0016485	1	27	0.138733	0.231905	pitrm1	http://amigo.geneontology.org/amigo/term/GO:0016485
ATP-dependent chromatin remodeling	Gene Ontology	GO:0043044	1	27	0.138733	0.231905	smarca5	http://amigo.geneontology.org/amigo/term/GO:0043044
DNA-directed 5'-3' RNA polymerase activity	Gene Ontology	GO:0003899	1	27	0.138733	0.231905	polr1b	http://amigo.geneontology.org/amigo/term/GO:0003899
DNA-dependent ATPase activity	Gene Ontology	GO:0008094	1	27	0.138733	0.231905	smarca5	http://amigo.geneontology.org/amigo/term/GO:0008094
channel activity	Gene Ontology	GO:0015267	1	28	0.143316	0.236765	trpa1b	http://amigo.geneontology.org/amigo/term/GO:0015267
myeloid cell differentiation	Gene Ontology	GO:0030099	1	28	0.143316	0.236765	brf1a	http://amigo.geneontology.org/amigo/term/GO:0030099
peptidyl-L-cysteine S-palmitoylation	Gene Ontology	GO:0018230	1	28	0.143316	0.236765	zdhhc14	http://amigo.geneontology.org/amigo/term/GO:0018230
3',5'-cyclic-nucleotide phosphodiesterase activity	Gene Ontology	GO:0004114	1	28	0.143316	0.236765	pde10a	http://amigo.geneontology.org/amigo/term/GO:0004114
delayed rectifier potassium channel activity	Gene Ontology	GO:0005251	1	29	0.147876	0.241474	kcng3	http://amigo.geneontology.org/amigo/term/GO:0005251
steroid metabolic process	Gene Ontology	GO:0008202	1	29	0.147876	0.241474	erlin1	http://amigo.geneontology.org/amigo/term/GO:0008202
phosphatidylinositol-3-phosphate binding	Gene Ontology	GO:0032266	1	29	0.147876	0.241474	ncf4	http://amigo.geneontology.org/amigo/term/GO:0032266
cholesterol homeostasis	Gene Ontology	GO:0042632	1	30	0.152411	0.246741	zgc:162608	http://amigo.geneontology.org/amigo/term/GO:0042632
phospholipid transport	Gene Ontology	GO:0015914	1	30	0.152411	0.246741	atp10a	http://amigo.geneontology.org/amigo/term/GO:0015914
transferase activity, transferring acyl groups	Gene Ontology	GO:0016746	2	130	0.155967	0.250456	zdhhc14|lpgat1	http://amigo.geneontology.org/amigo/term/GO:0016746
cellular response to estrogen stimulus	Gene Ontology	GO:0071391	1	31	0.156923	0.250456	vtg3	http://amigo.geneontology.org/amigo/term/GO:0071391
basement membrane	Gene Ontology	GO:0005604	1	31	0.156923	0.250456	atrnl1a	http://amigo.geneontology.org/amigo/term/GO:0005604
myelination	Gene Ontology	GO:0042552	1	31	0.156923	0.250456	gal3st1a	http://amigo.geneontology.org/amigo/term/GO:0042552
midbrain development	Gene Ontology	GO:0030901	1	32	0.16141	0.25474	csrnp1b	http://amigo.geneontology.org/amigo/term/GO:0030901
tRNA aminoacylation for protein translation	Gene Ontology	GO:0006418	1	32	0.16141	0.25474	yars2	http://amigo.geneontology.org/amigo/term/GO:0006418
proteolysis	Gene Ontology	GO:0006508	5	537	0.163268	0.256954	plg|atg4b|nrd1a|yme1l1a|pitrm1	http://amigo.geneontology.org/amigo/term/GO:0006508
phosphatidylinositol dephosphorylation	Gene Ontology	GO:0046856	1	33	0.165874	0.258892	pip4p2	http://amigo.geneontology.org/amigo/term/GO:0046856
nuclear pore	Gene Ontology	GO:0005643	1	33	0.165874	0.258892	nup155	http://amigo.geneontology.org/amigo/term/GO:0005643
integral component of mitochondrial inner membrane	Gene Ontology	GO:0031305	1	34	0.170315	0.26252	timm23a	http://amigo.geneontology.org/amigo/term/GO:0031305
cholesterol metabolic process	Gene Ontology	GO:0008203	1	34	0.170315	0.26252	erlin1	http://amigo.geneontology.org/amigo/term/GO:0008203
substrate adhesion-dependent cell spreading	Gene Ontology	GO:0034446	1	34	0.170315	0.26252	atrnl1a	http://amigo.geneontology.org/amigo/term/GO:0034446
NAD binding	Gene Ontology	GO:0051287	1	34	0.170315	0.26252	phgdh	http://amigo.geneontology.org/amigo/term/GO:0051287
kinase activity	Gene Ontology	GO:0016301	6	694	0.170522	0.26252	itpkcb|mknk2b|pim2|mapk15|map2k6|cdk8	http://amigo.geneontology.org/amigo/term/GO:0016301
palmitoyltransferase activity	Gene Ontology	GO:0016409	1	35	0.174731	0.266819	zdhhc14	http://amigo.geneontology.org/amigo/term/GO:0016409
protein phosphatase regulator activity	Gene Ontology	GO:0019888	1	35	0.174731	0.266819	phactr3b	http://amigo.geneontology.org/amigo/term/GO:0019888
microtubule-based process	Gene Ontology	GO:0007017	1	35	0.174731	0.266819	tubb2b	http://amigo.geneontology.org/amigo/term/GO:0007017
protein transport	Gene Ontology	GO:0015031	3	268	0.175535	0.267324	timm23a|atg4b|sec23b	http://amigo.geneontology.org/amigo/term/GO:0015031
chaperone binding	Gene Ontology	GO:0051087	1	36	0.179125	0.269163	ahsa1b	http://amigo.geneontology.org/amigo/term/GO:0051087
protein-cysteine S-palmitoyltransferase activity	Gene Ontology	GO:0019706	1	36	0.179125	0.269163	zdhhc14	http://amigo.geneontology.org/amigo/term/GO:0019706
inner ear development	Gene Ontology	GO:0048839	1	36	0.179125	0.269163	pcdh15b	http://amigo.geneontology.org/amigo/term/GO:0048839
protein targeting to membrane	Gene Ontology	GO:0006612	1	36	0.179125	0.269163	zdhhc14	http://amigo.geneontology.org/amigo/term/GO:0006612
axon extension	Gene Ontology	GO:0048675	1	37	0.183495	0.273548	ulk2	http://amigo.geneontology.org/amigo/term/GO:0048675
structural constituent of cytoskeleton	Gene Ontology	GO:0005200	1	37	0.183495	0.273548	tubb2b	http://amigo.geneontology.org/amigo/term/GO:0005200
protein autophosphorylation	Gene Ontology	GO:0046777	2	146	0.186147	0.276382	mknk2b|pim2	http://amigo.geneontology.org/amigo/term/GO:0046777
ion channel binding	Gene Ontology	GO:0044325	1	38	0.187842	0.276382	pacs2	http://amigo.geneontology.org/amigo/term/GO:0044325
ligand-gated ion channel activity	Gene Ontology	GO:0015276	1	38	0.187842	0.276382	trpa1b	http://amigo.geneontology.org/amigo/term/GO:0015276
aminoacyl-tRNA ligase activity	Gene Ontology	GO:0004812	1	38	0.187842	0.276382	yars2	http://amigo.geneontology.org/amigo/term/GO:0004812
late endosome membrane	Gene Ontology	GO:0031902	1	38	0.187842	0.276382	pip4p2	http://amigo.geneontology.org/amigo/term/GO:0031902
tissue development	Gene Ontology	GO:0009888	1	39	0.192166	0.280552	atrnl1a	http://amigo.geneontology.org/amigo/term/GO:0009888
one-carbon metabolic process	Gene Ontology	GO:0006730	1	39	0.192166	0.280552	aldh1l1	http://amigo.geneontology.org/amigo/term/GO:0006730
response to virus	Gene Ontology	GO:0009615	1	40	0.196467	0.285357	atf3	http://amigo.geneontology.org/amigo/term/GO:0009615
gastrulation	Gene Ontology	GO:0007369	1	40	0.196467	0.285357	aldh1l1	http://amigo.geneontology.org/amigo/term/GO:0007369
actin cytoskeleton organization	Gene Ontology	GO:0030036	2	152	0.197672	0.286371	phactr3b|diaph3	http://amigo.geneontology.org/amigo/term/GO:0030036
peptidyl-prolyl cis-trans isomerase activity	Gene Ontology	GO:0003755	1	41	0.200745	0.290079	fkbp1b	http://amigo.geneontology.org/amigo/term/GO:0003755
tRNA binding	Gene Ontology	GO:0000049	1	42	0.205001	0.292488	yrdc	http://amigo.geneontology.org/amigo/term/GO:0000049
blood coagulation	Gene Ontology	GO:0007596	1	42	0.205001	0.292488	plg	http://amigo.geneontology.org/amigo/term/GO:0007596
scavenger receptor activity	Gene Ontology	GO:0005044	1	42	0.205001	0.292488	prg4a	http://amigo.geneontology.org/amigo/term/GO:0005044
dioxygenase activity	Gene Ontology	GO:0051213	1	42	0.205001	0.292488	riox2	http://amigo.geneontology.org/amigo/term/GO:0051213
digestive tract development	Gene Ontology	GO:0048565	1	43	0.209234	0.296283	ruvbl2	http://amigo.geneontology.org/amigo/term/GO:0048565
mediator complex	Gene Ontology	GO:0016592	1	43	0.209234	0.296283	cdk8	http://amigo.geneontology.org/amigo/term/GO:0016592
cellular response to DNA damage stimulus	Gene Ontology	GO:0006974	2	160	0.213167	0.299246	ruvbl1|ruvbl2	http://amigo.geneontology.org/amigo/term/GO:0006974
integral component of membrane	Gene Ontology	GO:0016021	36	5893	0.213316	0.299246	srprb|erlin1|timm23a|slc13a3|enpp1|mfsd10|clptm1|pik3ip1|mfsd2ab|zdhhc14|slc43a1a|tmem64|atrnl1a|slc35f2|ptprub|pcdh15b|nol6|abcd4|kcng3|atp10a|tmem41b|pigl|zgc:91890|ddx5|faah2b|slc25a43|gal3st1a|cyp2r1|fam20ca|lpgat1|igsf9a|pip4p2|rnft2|trpa1b|dpy19l1l|ghsrb	http://amigo.geneontology.org/amigo/term/GO:0016021
ATP transmembrane transporter activity	Gene Ontology	GO:0005347	1	44	0.213445	0.299246	slc25a43	http://amigo.geneontology.org/amigo/term/GO:0005347
pancreas development	Gene Ontology	GO:0031016	1	45	0.217633	0.301379	bms1	http://amigo.geneontology.org/amigo/term/GO:0031016
carbohydrate metabolic process	Gene Ontology	GO:0005975	2	164	0.220959	0.304907	h6pd|mpi	http://amigo.geneontology.org/amigo/term/GO:0005975
zinc ion binding	Gene Ontology	GO:0008270	6	757	0.221619	0.304907	esr2a|sec23b|mpi|pglyrp2|esrrga|ftr83	http://amigo.geneontology.org/amigo/term/GO:0008270
autophagosome assembly	Gene Ontology	GO:0000045	1	46	0.221799	0.304907	tmem41b	http://amigo.geneontology.org/amigo/term/GO:0000045
protein binding	Gene Ontology	GO:0005515	3	306	0.227118	0.31146	ulk2|pinx1|bms1	http://amigo.geneontology.org/amigo/term/GO:0005515
biosynthetic process	Gene Ontology	GO:0009058	1	48	0.230066	0.312469	aldh1l1	http://amigo.geneontology.org/amigo/term/GO:0009058
ATPase-coupled transmembrane transporter activity	Gene Ontology	GO:0042626	1	48	0.230066	0.312469	abcd4	http://amigo.geneontology.org/amigo/term/GO:0042626
sensory perception of sound	Gene Ontology	GO:0007605	1	48	0.230066	0.312469	pcdh15b	http://amigo.geneontology.org/amigo/term/GO:0007605
oxidoreductase activity, acting on the CH-OH group of donors, NAD or NADP as acceptor	Gene Ontology	GO:0016616	1	48	0.230066	0.312469	phgdh	http://amigo.geneontology.org/amigo/term/GO:0016616
motor neuron axon guidance	Gene Ontology	GO:0008045	1	49	0.234166	0.317276	tmem41b	http://amigo.geneontology.org/amigo/term/GO:0008045
hindbrain development	Gene Ontology	GO:0030902	1	50	0.238245	0.32203	ncor1	http://amigo.geneontology.org/amigo/term/GO:0030902
voltage-gated potassium channel complex	Gene Ontology	GO:0008076	1	52	0.246338	0.332174	kcng3	http://amigo.geneontology.org/amigo/term/GO:0008076
phospholipid binding	Gene Ontology	GO:0005543	1	53	0.250352	0.334395	zgc:162608	http://amigo.geneontology.org/amigo/term/GO:0005543
embryonic cranial skeleton morphogenesis	Gene Ontology	GO:0048701	1	53	0.250352	0.334395	vgll4l	http://amigo.geneontology.org/amigo/term/GO:0048701
nucleosome assembly	Gene Ontology	GO:0006334	1	53	0.250352	0.334395	spty2d1	http://amigo.geneontology.org/amigo/term/GO:0006334
nuclear receptor activity	Gene Ontology	GO:0004879	1	54	0.254345	0.338927	esr2a	http://amigo.geneontology.org/amigo/term/GO:0004879
serine-type endopeptidase activity	Gene Ontology	GO:0004252	2	182	0.256248	0.34066	plg|pik3ip1	http://amigo.geneontology.org/amigo/term/GO:0004252
microtubule organizing center	Gene Ontology	GO:0005815	1	55	0.258317	0.342604	cep152	http://amigo.geneontology.org/amigo/term/GO:0005815
cytoplasmic vesicle	Gene Ontology	GO:0031410	2	185	0.262149	0.346872	scg3|sec23b	http://amigo.geneontology.org/amigo/term/GO:0031410
DNA repair	Gene Ontology	GO:0006281	2	186	0.264116	0.348658	ruvbl1|ruvbl2	http://amigo.geneontology.org/amigo/term/GO:0006281
regulation of transcription, DNA-templated	Gene Ontology	GO:0006355	8	1136	0.264793	0.348737	esr2a|cited4a|prmt5|esrrga|brf1a|vgll4l|spty2d1|atf3	http://amigo.geneontology.org/amigo/term/GO:0006355
flavin adenine dinucleotide binding	Gene Ontology	GO:0050660	1	58	0.270107	0.354085	ndor1	http://amigo.geneontology.org/amigo/term/GO:0050660
membrane	Gene Ontology	GO:0016020	39	6613	0.272542	0.35645	mfsd2ab|erlin1|hccsb|slc13a3|enpp1|mfsd10|clptm1|pik3ip1|srprb|zdhhc14|slc43a1a|tmem64|atrnl1a|yme1l1a|slc35f2|ptprub|timm23a|pcdh15b|nol6|abcd4|kcng3|atp10a|tmem41b|pigl|zgc:91890|ddx5|faah2b|slc25a43|cyp2r1|fam20ca|lpgat1|sec23b|igsf9a|pip4p2|scg3|rnft2|trpa1b|dpy19l1l|ghsrb	http://amigo.geneontology.org/amigo/term/GO:0016020
chromatin binding	Gene Ontology	GO:0003682	2	194	0.279852	0.363485	klf3|ncor1	http://amigo.geneontology.org/amigo/term/GO:0003682
intracellular signal transduction	Gene Ontology	GO:0035556	4	502	0.283094	0.366854	mapk15|asb8|mknk2b|sik1	http://amigo.geneontology.org/amigo/term/GO:0035556
tRNA processing	Gene Ontology	GO:0008033	1	62	0.285538	0.369173	trnt1	http://amigo.geneontology.org/amigo/term/GO:0008033
skeletal muscle tissue development	Gene Ontology	GO:0007519	1	63	0.289344	0.371545	desma	http://amigo.geneontology.org/amigo/term/GO:0007519
lipid catabolic process	Gene Ontology	GO:0016042	1	63	0.289344	0.371545	faah2b	http://amigo.geneontology.org/amigo/term/GO:0016042
mitochondrial matrix	Gene Ontology	GO:0005759	1	64	0.293131	0.374704	pitrm1	http://amigo.geneontology.org/amigo/term/GO:0005759
activation of GTPase activity	Gene Ontology	GO:0090630	1	65	0.296897	0.378662	adprh	http://amigo.geneontology.org/amigo/term/GO:0090630
negative regulation of apoptotic process	Gene Ontology	GO:0043066	2	205	0.301444	0.382733	pim2|heatr1	http://amigo.geneontology.org/amigo/term/GO:0043066
protein homooligomerization	Gene Ontology	GO:0051260	1	67	0.304371	0.38386	kcng3	http://amigo.geneontology.org/amigo/term/GO:0051260
phosphoric diester hydrolase activity	Gene Ontology	GO:0008081	1	67	0.304371	0.38386	pde10a	http://amigo.geneontology.org/amigo/term/GO:0008081
voltage-gated potassium channel activity	Gene Ontology	GO:0005249	1	67	0.304371	0.38386	kcng3	http://amigo.geneontology.org/amigo/term/GO:0005249
regulation of translation	Gene Ontology	GO:0006417	1	68	0.308078	0.386809	pum3	http://amigo.geneontology.org/amigo/term/GO:0006417
nuclease activity	Gene Ontology	GO:0004518	1	68	0.308078	0.386809	tsen15	http://amigo.geneontology.org/amigo/term/GO:0004518
ubiquitin protein ligase binding	Gene Ontology	GO:0031625	1	70	0.315433	0.395165	erlin1	http://amigo.geneontology.org/amigo/term/GO:0031625
vasculature development	Gene Ontology	GO:0001944	1	71	0.319081	0.397971	gspt1l	http://amigo.geneontology.org/amigo/term/GO:0001944
symporter activity	Gene Ontology	GO:0015293	1	71	0.319081	0.397971	mfsd2ab	http://amigo.geneontology.org/amigo/term/GO:0015293
transferase activity	Gene Ontology	GO:0016740	10	1553	0.320106	0.398369	zdhhc14|mknk2b|pim2|itpkcb|prmt5|mapk15|polr1b|map2k6|cdk8|trnt1	http://amigo.geneontology.org/amigo/term/GO:0016740
ion transmembrane transport	Gene Ontology	GO:0034220	1	72	0.32271	0.40012	trpa1b	http://amigo.geneontology.org/amigo/term/GO:0034220
GTPase activator activity	Gene Ontology	GO:0005096	2	216	0.322929	0.40012	adprh|sec23b	http://amigo.geneontology.org/amigo/term/GO:0005096
identical protein binding	Gene Ontology	GO:0042802	1	73	0.32632	0.403437	dgcr8	http://amigo.geneontology.org/amigo/term/GO:0042802
ion channel activity	Gene Ontology	GO:0005216	2	220	0.330703	0.407963	trpa1b|kcng3	http://amigo.geneontology.org/amigo/term/GO:0005216
peptidase activity	Gene Ontology	GO:0008233	3	379	0.331849	0.408485	plg|atg4b|pitrm1	http://amigo.geneontology.org/amigo/term/GO:0008233
sulfotransferase activity	Gene Ontology	GO:0008146	1	75	0.333482	0.409603	gal3st1a	http://amigo.geneontology.org/amigo/term/GO:0008146
DNA-binding transcription repressor activity, RNA polymerase II-specific	Gene Ontology	GO:0001227	1	76	0.337035	0.412933	klf3	http://amigo.geneontology.org/amigo/term/GO:0001227
cell adhesion	Gene Ontology	GO:0007155	3	383	0.337655	0.412933	ptprub|pcdh15b|radil	http://amigo.geneontology.org/amigo/term/GO:0007155
potassium channel activity	Gene Ontology	GO:0005267	1	80	0.351059	0.428398	kcng3	http://amigo.geneontology.org/amigo/term/GO:0005267
lysosomal membrane	Gene Ontology	GO:0005765	1	81	0.354518	0.431687	pip4p2	http://amigo.geneontology.org/amigo/term/GO:0005765
lipid metabolic process	Gene Ontology	GO:0006629	2	233	0.355787	0.432301	faah2b|erlin1	http://amigo.geneontology.org/amigo/term/GO:0006629
endoplasmic reticulum to Golgi vesicle-mediated transport	Gene Ontology	GO:0006888	1	82	0.35796	0.434007	sec23b	http://amigo.geneontology.org/amigo/term/GO:0006888
defense response to bacterium	Gene Ontology	GO:0042742	1	83	0.361383	0.437219	pglyrp2	http://amigo.geneontology.org/amigo/term/GO:0042742
mitotic cell cycle	Gene Ontology	GO:0000278	1	84	0.364787	0.440395	tubb2b	http://amigo.geneontology.org/amigo/term/GO:0000278
cysteine-type endopeptidase activity	Gene Ontology	GO:0004197	1	88	0.378227	0.454678	atg4b	http://amigo.geneontology.org/amigo/term/GO:0004197
transcription coregulator activity	Gene Ontology	GO:0003712	1	88	0.378227	0.454678	pprc1	http://amigo.geneontology.org/amigo/term/GO:0003712
intracellular membrane-bounded organelle	Gene Ontology	GO:0043231	2	246	0.380534	0.45648	cyp2r1|cyp2n13	http://amigo.geneontology.org/amigo/term/GO:0043231
phosphatidylinositol binding	Gene Ontology	GO:0035091	1	90	0.384841	0.458724	ncf4	http://amigo.geneontology.org/amigo/term/GO:0035091
anterior/posterior pattern specification	Gene Ontology	GO:0009952	1	92	0.391385	0.464564	ncor1	http://amigo.geneontology.org/amigo/term/GO:0009952
hemopoiesis	Gene Ontology	GO:0030097	1	92	0.391385	0.464564	pim2	http://amigo.geneontology.org/amigo/term/GO:0030097
animal organ morphogenesis	Gene Ontology	GO:0009887	1	93	0.394631	0.467435	atrnl1a	http://amigo.geneontology.org/amigo/term/GO:0009887
calmodulin binding	Gene Ontology	GO:0005516	1	94	0.397859	0.470273	mknk2b	http://amigo.geneontology.org/amigo/term/GO:0005516
regulation of cell population proliferation	Gene Ontology	GO:0042127	1	95	0.401071	0.473079	gnl3	http://amigo.geneontology.org/amigo/term/GO:0042127
cartilage development	Gene Ontology	GO:0051216	1	96	0.404265	0.475854	sec23b	http://amigo.geneontology.org/amigo/term/GO:0051216
potassium ion transmembrane transport	Gene Ontology	GO:0071805	1	97	0.407443	0.477604	kcng3	http://amigo.geneontology.org/amigo/term/GO:0071805
protein homodimerization activity	Gene Ontology	GO:0042803	1	98	0.410604	0.480313	gss	http://amigo.geneontology.org/amigo/term/GO:0042803
immune response	Gene Ontology	GO:0006955	2	263	0.412277	0.481274	prg4a|c7b	http://amigo.geneontology.org/amigo/term/GO:0006955
transcription coactivator activity	Gene Ontology	GO:0003713	1	99	0.413747	0.481793	cited4a	http://amigo.geneontology.org/amigo/term/GO:0003713
molecular_function	Gene Ontology	GO:0003674	11	1866	0.414428	0.481793	tmem41b|csrnp1b|aamdc|fam118b|ccdc43|tpd52l2a|pak1ip1|clptm1|utp20|ankrd52a|ngrn	http://amigo.geneontology.org/amigo/term/GO:0003674
transcription corepressor activity	Gene Ontology	GO:0003714	1	101	0.419985	0.486254	ncor1	http://amigo.geneontology.org/amigo/term/GO:0003714
peptidyl-serine phosphorylation	Gene Ontology	GO:0018105	1	102	0.42308	0.488139	mknk2b	http://amigo.geneontology.org/amigo/term/GO:0018105
multicellular organism development	Gene Ontology	GO:0007275	4	619	0.423341	0.488139	timm23a|ptprub|clptm1|radil	http://amigo.geneontology.org/amigo/term/GO:0007275
histone binding	Gene Ontology	GO:0042393	1	104	0.429219	0.492904	spty2d1	http://amigo.geneontology.org/amigo/term/GO:0042393
nuclear chromatin	Gene Ontology	GO:0000790	1	104	0.429219	0.492904	ncor1	http://amigo.geneontology.org/amigo/term/GO:0000790
Rab GTPase binding	Gene Ontology	GO:0017137	1	105	0.432264	0.495394	adprh	http://amigo.geneontology.org/amigo/term/GO:0017137
regulation of apoptotic process	Gene Ontology	GO:0042981	1	109	0.444284	0.507112	dnaja3b	http://amigo.geneontology.org/amigo/term/GO:0042981
embryonic viscerocranium morphogenesis	Gene Ontology	GO:0048703	1	109	0.444284	0.507112	aldh1l1	http://amigo.geneontology.org/amigo/term/GO:0048703
voltage-gated ion channel activity	Gene Ontology	GO:0005244	1	119	0.47324	0.539073	kcng3	http://amigo.geneontology.org/amigo/term/GO:0005244
cysteine-type peptidase activity	Gene Ontology	GO:0008234	1	120	0.476051	0.540996	atg4b	http://amigo.geneontology.org/amigo/term/GO:0008234
actin binding	Gene Ontology	GO:0003779	2	300	0.478418	0.540996	phactr3b|diaph3	http://amigo.geneontology.org/amigo/term/GO:0003779
microtubule cytoskeleton organization	Gene Ontology	GO:0000226	1	121	0.478848	0.540996	tubb2b	http://amigo.geneontology.org/amigo/term/GO:0000226
metallopeptidase activity	Gene Ontology	GO:0008237	1	122	0.48163	0.540996	pitrm1	http://amigo.geneontology.org/amigo/term/GO:0008237
methylation	Gene Ontology	GO:0032259	1	122	0.48163	0.540996	prmt5	http://amigo.geneontology.org/amigo/term/GO:0032259
protein tyrosine phosphatase activity	Gene Ontology	GO:0004725	1	122	0.48163	0.540996	ptprub	http://amigo.geneontology.org/amigo/term/GO:0004725
regulation of ion transmembrane transport	Gene Ontology	GO:0034765	1	122	0.48163	0.540996	kcng3	http://amigo.geneontology.org/amigo/term/GO:0034765
serine-type peptidase activity	Gene Ontology	GO:0008236	1	124	0.48715	0.542963	plg	http://amigo.geneontology.org/amigo/term/GO:0008236
protein glycosylation	Gene Ontology	GO:0006486	1	124	0.48715	0.542963	mpi	http://amigo.geneontology.org/amigo/term/GO:0006486
chordate embryonic development	Gene Ontology	GO:0043009	1	124	0.48715	0.542963	mpi	http://amigo.geneontology.org/amigo/term/GO:0043009
DNA binding	Gene Ontology	GO:0003677	8	1415	0.487226	0.542963	esr2a|polr1b|pum3|esrrga|ncor1|spty2d1|smarca5|atf3	http://amigo.geneontology.org/amigo/term/GO:0003677
lyase activity	Gene Ontology	GO:0016829	1	125	0.489888	0.544855	hccsb	http://amigo.geneontology.org/amigo/term/GO:0016829
DNA-binding transcription factor activity	Gene Ontology	GO:0003700	4	680	0.494474	0.547663	klf3|esrrga|esr2a|atf3	http://amigo.geneontology.org/amigo/term/GO:0003700
phosphoprotein phosphatase activity	Gene Ontology	GO:0004721	1	128	0.498015	0.549567	ptprub	http://amigo.geneontology.org/amigo/term/GO:0004721
potassium ion transport	Gene Ontology	GO:0006813	1	129	0.500695	0.550375	kcng3	http://amigo.geneontology.org/amigo/term/GO:0006813
dephosphorylation	Gene Ontology	GO:0016311	1	132	0.50865	0.556952	ptprub	http://amigo.geneontology.org/amigo/term/GO:0016311
lipid binding	Gene Ontology	GO:0008289	1	132	0.50865	0.556952	erlin1	http://amigo.geneontology.org/amigo/term/GO:0008289
retina development in camera-type eye	Gene Ontology	GO:0060041	1	137	0.521631	0.570061	smarca5	http://amigo.geneontology.org/amigo/term/GO:0060041
cell surface	Gene Ontology	GO:0009986	1	138	0.524186	0.571747	enpp1	http://amigo.geneontology.org/amigo/term/GO:0009986
protein dephosphorylation	Gene Ontology	GO:0006470	1	140	0.529255	0.576164	ptprub	http://amigo.geneontology.org/amigo/term/GO:0006470
apoptotic process	Gene Ontology	GO:0006915	1	144	0.539232	0.585897	pim2	http://amigo.geneontology.org/amigo/term/GO:0006915
regulation of gene expression	Gene Ontology	GO:0010468	1	145	0.541694	0.587442	mapk15	http://amigo.geneontology.org/amigo/term/GO:0010468
Golgi apparatus	Gene Ontology	GO:0005794	3	533	0.544653	0.589519	zdhhc14|gal3st1a|fam20ca	http://amigo.geneontology.org/amigo/term/GO:0005794
methyltransferase activity	Gene Ontology	GO:0008168	1	147	0.546578	0.590471	prmt5	http://amigo.geneontology.org/amigo/term/GO:0008168
lysosome	Gene Ontology	GO:0005764	1	154	0.563267	0.607339	pip4p2	http://amigo.geneontology.org/amigo/term/GO:0005764
positive regulation of transcription by RNA polymerase II	Gene Ontology	GO:0045944	3	549	0.564598	0.607537	pprc1|klf3|smarca5	http://amigo.geneontology.org/amigo/term/GO:0045944
cell migration	Gene Ontology	GO:0016477	1	155	0.5656	0.607537	atrnl1a	http://amigo.geneontology.org/amigo/term/GO:0016477
phosphatase activity	Gene Ontology	GO:0016791	1	158	0.572528	0.61381	ptprub	http://amigo.geneontology.org/amigo/term/GO:0016791
transcription regulatory region sequence-specific DNA binding	Gene Ontology	GO:0000976	1	160	0.577085	0.617524	klf3	http://amigo.geneontology.org/amigo/term/GO:0000976
chromosome	Gene Ontology	GO:0005694	1	161	0.579345	0.618771	pum3	http://amigo.geneontology.org/amigo/term/GO:0005694
microtubule	Gene Ontology	GO:0005874	1	168	0.594835	0.631732	tubb2b	http://amigo.geneontology.org/amigo/term/GO:0005874
homophilic cell adhesion via plasma membrane adhesion molecules	Gene Ontology	GO:0007156	1	171	0.601298	0.637399	pcdh15b	http://amigo.geneontology.org/amigo/term/GO:0007156
centrosome	Gene Ontology	GO:0005813	1	180	0.620081	0.654851	cep152	http://amigo.geneontology.org/amigo/term/GO:0005813
extracellular matrix	Gene Ontology	GO:0031012	1	193	0.645668	0.676814	igfals	http://amigo.geneontology.org/amigo/term/GO:0031012
endosome	Gene Ontology	GO:0005768	1	196	0.651325	0.681479	pip4p2	http://amigo.geneontology.org/amigo/term/GO:0005768
biological_process	Gene Ontology	GO:0008150	7	1483	0.683563	0.713888	ankrd52a|ccdc43|soul3|tpd52l2a|ngrn|gpatch4|nt5dc2	http://amigo.geneontology.org/amigo/term/GO:0008150
nervous system development	Gene Ontology	GO:0007399	1	223	0.698365	0.728	tmem41b	http://amigo.geneontology.org/amigo/term/GO:0007399
cytoskeleton	Gene Ontology	GO:0005856	2	463	0.710128	0.738899	map2k6|tubb2b	http://amigo.geneontology.org/amigo/term/GO:0005856
calcium ion binding	Gene Ontology	GO:0005509	3	691	0.716875	0.744549	pcdh15b|mylz3|myl1	http://amigo.geneontology.org/amigo/term/GO:0005509
cell differentiation	Gene Ontology	GO:0030154	2	471	0.718938	0.745321	ptprub|clptm1	http://amigo.geneontology.org/amigo/term/GO:0030154
cell junction	Gene Ontology	GO:0030054	1	239	0.723204	0.74837	ptprub	http://amigo.geneontology.org/amigo/term/GO:0030054
vesicle-mediated transport	Gene Ontology	GO:0016192	1	244	0.730541	0.754581	sec23b	http://amigo.geneontology.org/amigo/term/GO:0016192
nucleoplasm	Gene Ontology	GO:0005654	1	253	0.743264	0.766321	pum3	http://amigo.geneontology.org/amigo/term/GO:0005654
regulation of transcription by RNA polymerase II	Gene Ontology	GO:0006357	3	726	0.747406	0.769188	ruvbl1|atf3|ruvbl2	http://amigo.geneontology.org/amigo/term/GO:0006357
sequence-specific DNA binding	Gene Ontology	GO:0043565	3	738	0.757254	0.777906	esrrga|esr2a|ncor1	http://amigo.geneontology.org/amigo/term/GO:0043565
ion transport	Gene Ontology	GO:0006811	2	512	0.760635	0.779961	trpa1b|kcng3	http://amigo.geneontology.org/amigo/term/GO:0006811
DNA-binding transcription factor activity, RNA polymerase II-specific	Gene Ontology	GO:0000981	2	566	0.807346	0.824866	klf3|atf3	http://amigo.geneontology.org/amigo/term/GO:0000981
negative regulation of transcription by RNA polymerase II	Gene Ontology	GO:0000122	1	320	0.820972	0.837272	ncor1	http://amigo.geneontology.org/amigo/term/GO:0000122
protein ubiquitination	Gene Ontology	GO:0016567	1	334	0.833978	0.849005	asb8	http://amigo.geneontology.org/amigo/term/GO:0016567
RNA polymerase II cis-regulatory region sequence-specific DNA binding	Gene Ontology	GO:0000978	1	349	0.846873	0.860582	atf3	http://amigo.geneontology.org/amigo/term/GO:0000978
extracellular region	Gene Ontology	GO:0005576	2	671	0.875629	0.888206	plg|scg3	http://amigo.geneontology.org/amigo/term/GO:0005576
RNA polymerase II transcription regulatory region sequence-specific DNA binding	Gene Ontology	GO:0000977	1	402	0.884961	0.896062	ncor1	http://amigo.geneontology.org/amigo/term/GO:0000977
plasma membrane	Gene Ontology	GO:0005886	8	2132	0.888763	0.898303	ttc7a|mfsd2ab|pik3ip1|atp10a|zgc:91890|ptprub|pcdh15b|ghsrb	http://amigo.geneontology.org/amigo/term/GO:0005886
integral component of plasma membrane	Gene Ontology	GO:0005887	3	994	0.902825	0.910886	mfsd2ab|zgc:91890|pcdh15b	http://amigo.geneontology.org/amigo/term/GO:0005887
signal transduction	Gene Ontology	GO:0007165	3	1299	0.971272	0.976456	radil|pde10a|ghsrb	http://amigo.geneontology.org/amigo/term/GO:0007165
G protein-coupled receptor activity	Gene Ontology	GO:0004930	1	805	0.987134	0.990641	ghsrb	http://amigo.geneontology.org/amigo/term/GO:0004930
extracellular space	Gene Ontology	GO:0005615	1	897	0.992229	0.992921	igfals	http://amigo.geneontology.org/amigo/term/GO:0005615
G protein-coupled receptor signaling pathway	Gene Ontology	GO:0007186	1	914	0.992921	0.992921	ghsrb	http://amigo.geneontology.org/amigo/term/GO:0007186
